# Supplementary material for: Risk of temperature, humidity and concentrations of air pollutants on the hospitalization of AECOPD
Source: PLoS One. 2019 Nov 26;14(11):e0225307. doi: 10.1371/journal.pone.0225307 (PMC6879126; doi:10.1371/journal.pone.0225307)
Supplement: S1 File — (XLSX) [file pone.0225307.s001.xlsx]

## Sheet: AP Data
	Date	PM2.5	PM10	SO2	NO2	CO	O3
1	2014-01-01	32	79	97	38	0.83	28
2	2014-01-02	45	107	104	51	1.12	22
3	2014-01-03	40	70	96	42	0.59	27
4	2014-01-04	104	151	203	71	1.32	14
5	2014-01-05	92	134	199	62	1.18	18
6	2014-01-06	117	157	199	61	1.55	18
7	2014-01-07	63	97	104	42	0.9	25
8	2014-01-08	23	54	77	32	0.43	40
9	2014-01-09	77	125	127	60	1.33	16
10	2014-01-10	83	137	169	73	1.63	12
11	2014-01-11	104	163	186	73	1.87	14
12	2014-01-12	36	70	87	32	0.46	37
13	2014-01-13	101	155	202	67	1.36	11
14	2014-01-14	132	199	261	81	1.99	10
15	2014-01-15	108	161	195	76	2.03	13
16	2014-01-16	172	241	187	76	2.18	10
17	2014-01-17	134	195	291	78	1.4	9
18	2014-01-18	85	117	132	53	0.99	20
19	2014-01-19	101	140	163	63	1.33	12
20	2014-01-20	94	116	112	52	1.06	21
21	2014-01-21	120	166	198	74	1.43	13
22	2014-01-22	111	160	251	81	2.09	12
	2014-01-23
23	2014-01-24	117	138	118	55	1.27	34
24	2014-01-25	79	133	118	42	0.96	36
25	2014-01-26	55	114	127	53	1.34	20
26	2014-01-27	40	106	86	34	0.82	37
27	2014-01-28	26	51	99	33	0.67	42
28	2014-01-29	43	97	99	35	0.94	44
29	2014-01-30	38	71	98	27	0.73	42
30	2014-01-31	154	204	205	47	1.28	25
1	2014-02-01	113	160	218	61	1.81	22
2	2014-02-02	48	187	88	26	1.09	44
3	2014-02-03	18	51	71	16	0.61	53
4	2014-02-04	40	75	110	31	0.98	35
5	2014-02-05	76	117	269	55	1.32	24
6	2014-02-06	65	97	206	44	1.23	31
7	2014-02-07	65	90	155	42	1.04	32
8	2014-02-08	61	93	124	38	1.04	36
9	2014-02-09	46	68	107	31	0.9	43
10	2014-02-10	60	96	165	52	1.17	32
11	2014-02-11	91	136	262	69	1.25	24
12	2014-02-12	96	134	185	54	1.15	35
13	2014-02-13	115	158	232	70	1.37	28
14	2014-02-14	104	195	178	67	1.72	36
15	2014-02-15	180	214	181	72	1.8	30
16	2014-02-16	87	112	132	49	0.98	49
17	2014-02-17	78	103	138	53	0.96	43
18	2014-02-18	58	83	120	49	0.89	47
19	2014-02-19	46	70	143	48	0.8	41
20	2014-02-20	74	111	181	63	1.24	37
21	2014-02-21	178	229	198	101	2.57	40
22	2014-02-22	113	161	202	76	1.57	33
23	2014-02-23	151	203	230	94	1.85	26
24	2014-02-24	251	317	178	90	2.57	21
25	2014-02-25	236	298	141	78	2.29	32
26	2014-02-26	133	207	103	49	1.41	69
27	2014-02-27	41	91	64	31	0.56	48
28	2014-02-28	56	128	138	55	0.85	25
1	2014-03-01	37	61	84	37	0.66	50
2	2014-03-02	57	89	110	46	0.77	44
3	2014-03-03	96	139	153	67	1.42	40
4	2014-03-04	50	65	71	34	0.65	53
5	2014-03-05	32	64	71	38	0.62	47
6	2014-03-06	25	49	62	29	0.57	48
7	2014-03-07	48	90	114	46	0.98	36
8	2014-03-08	52	93	99	44	0.95	48
9	2014-03-09	39	67	80	40	0.66	38
10	2014-03-10	78	141	140	64	1.52	26
11	2014-03-11	90	147	91	49	1.05	39
12	2014-03-12	27	71	77	31	0.53	50
13	2014-03-13	104	150	103	65	1.08	41
14	2014-03-14	141	191	140	73	1.47	42
15	2014-03-15	52	119	77	43	1	50
16	2014-03-16	62	130	113	61	1.09	43
17	2014-03-17	95	233	85	51	1.18	53
18	2014-03-18	47	87	62	37	0.71	58
19	2014-03-19	50	102	81	51	0.89	49
20	2014-03-20	28	75	58	34	0.53	45
21	2014-03-21	81	147	114	71	1.4	31
22	2014-03-22	73	119	100	63	1.09	50
23	2014-03-23	123	173	129	82	1.32	46
	2014-03-24
24	2014-03-25	152	192	90	58	1.5	85
25	2014-03-26	177	239	103	72	1.86	63
26	2014-03-27	179	252	80	68	1.59	52
27	2014-03-28	97	168	59	48	1.11	80
28	2014-03-29	88	100	47	49	1.06	36
29	2014-03-30	74	120	66	71	1.06	40
30	2014-03-31	41	108	61	60	0.77	40
1	2014-04-01	113	154	64	49	1.52	88
2	2014-04-02	62	115	33	34	0.83	61
3	2014-04-03	23	71	18	35	0.52	54
4	2014-04-04	42	111	45	45	0.85	42
5	2014-04-05	28	57	17	30	0.54	47
6	2014-04-06	47	122	48	47	1.13	48
7	2014-04-07	73	155	38	58	1.1	59
8	2014-04-08	115	199	74	74	1.66	68
9	2014-04-09	81	163	54	43	0.99	85
10	2014-04-10	42	87	22	45	0.58	64
11	2014-04-11	63	109	38	72	1.07	56
12	2014-04-12	116	197	66	97	1.49	52
13	2014-04-13	96	164	72	77	1.2	67
14	2014-04-14	121	240	38	33	1.2	131
15	2014-04-15	43	124	16	33	0.54	74
16	2014-04-16	47	103	34	59	0.88	59
17	2014-04-17	51	115	32	51	0.85	65
18	2014-04-18	29	75	16	31	0.47	64
19	2014-04-19	49	104	24	50	0.61	76
20	2014-04-20	43	98	22	38	0.8	70
21	2014-04-21	70	114	22	52	1.11	49
22	2014-04-22	52	100	35	42	0.96	75
23	2014-04-23	85	180	49	39	1.08	95
24	2014-04-24	75	163	41	32	0.88	120
25	2014-04-25	43	107	39	31	0.74	123
26	2014-04-26	48	96	32	31	0.76	88
27	2014-04-27	46	87	19	32	0.69	69
28	2014-04-28	44	125	23	48	0.75	58
29	2014-04-29	85	177	48	81	1.2	62
30	2014-04-30	84	167	57	52	1.2	119
1	2014-05-01	88	199	52	32	1.15	162
2	2014-05-02	48	102	24	25	0.7	90
3	2014-05-03	36	84	31	32	0.8	65
4	2014-05-04	17	43	9	20	0.43	65
5	2014-05-05	31	59	17	32	0.5	53
6	2014-05-06	46	98	34	36	0.99	76
7	2014-05-07	31	55	15	35	0.7	83
8	2014-05-08	42	75	13	48	0.7	47
9	2014-05-09	59	118	41	68	1.01	53
10	2014-05-10	55	115	43	60	0.93	67
11	2014-05-11	63	103	32	65	1.1	43
12	2014-05-12	20	32	12	31	0.71	83
13	2014-05-13	88	139	44	50	1.43	103
14	2014-05-14	25	65	12	34	0.51	70
15	2014-05-15	15	47	9	27	0.36	63
16	2014-05-16	31	70	19	49	0.64	49
17	2014-05-17	40	83	18	48	0.66	60
18	2014-05-18	41	105	35	49	0.78	81
19	2014-05-19	53	102	35	58	0.91	62
20	2014-05-20	67	82	18	39	1.06	60
21	2014-05-21	71	111	31	53	1.42	63
22	2014-05-22	81	127	28	56	1.26	76
23	2014-05-23	75	147	45	41	1.09	133
24	2014-05-24	61	114	39	43	1.06	87
25	2014-05-25	28	42	16	31	0.88	72
26	2014-05-26	24	91	11	35	0.73	66
27	2014-05-27	37	96	32	59	0.84	70
28	2014-05-28	22	74	20	41	0.52	78
29	2014-05-29	48	113	39	63	0.97	107
30	2014-05-30	41	93	29	63	0.66	90
31	2014-05-31	84	183	46	53	1.17	139
1	2014-06-01	85	172	43	49	1.01	139
2	2014-06-02	62	104	21	34	0.87	97
3	2014-06-03	31	55	15	36	0.6	101
4	2014-06-04	58	104	35	50	0.94	111
5	2014-06-05	43	86	36	43	1.01	106
6	2014-06-06	40	73	26	48	0.71	52
7	2014-06-07	31	58	21	49	0.67	51
8	2014-06-08	28	42	9	26	0.65	69
9	2014-06-09	34	51	20	36	0.72	80
10	2014-06-10	33	51	17	39	0.71	91
11	2014-06-11	56	82	25	53	0.78	60
12	2014-06-12	37	60	13	45	0.58	57
13	2014-06-13	17	46	13	47	0.41	49
14	2014-06-14	41	96	31	56	0.67	74
15	2014-06-15	54	95	34	38	1.09	104
16	2014-06-16	113	160	39	41	1.51	143
17	2014-06-17	91	115	18	40	1.23	100
18	2014-06-18	68	93	13	32	1.01	86
19	2014-06-19	35	51	9	30	0.55	77
20	2014-06-20	47	73	20	46	1.04	69
21	2014-06-21	49	74	21	43	1.14	78
22	2014-06-22	39	65	15	45	0.66	65
23	2014-06-23	44	82	30	51	0.95	57
24	2014-06-24	51	89	31	41	1.25	99
25	2014-06-25	51	87	31	29	1.03	131
26	2014-06-26	37	57	18	25	0.67	89
27	2014-06-27	26	45	5	25	0.5	63
28	2014-06-28	22	41	5	27	0.48	53
29	2014-06-29	39	68	8	39	0.66	77
30	2014-06-30	66	112	17	52	0.86	93
1	2014-07-01	66	113	20	39	1.09	98
2	2014-07-02	39	71	17	33	0.72	89
3	2014-07-03	77	119	19	31	0.98	100
4	2014-07-04	69	116	27	36	1.09	103
5	2014-07-05	53	105	23	33	0.93	108
6	2014-07-06	23	56	17	25	0.61	96
7	2014-07-07	43	82	32	34	1.07	107
8	2014-07-08	44	90	23	37	0.9	99
9	2014-07-09	32	69	18	31	0.57	76
10	2014-07-10	31	69	19	36	0.69	62
11	2014-07-11	11	32	11	24	0.39	64
12	2014-07-12	21	45	11	33	0.5	72
13	2014-07-13	30	65	18	36	0.57	66
14	2014-07-14	60	109	35	37	1.3	118
15	2014-07-15	56	92	17	21	0.84	141
16	2014-07-16	34	63	23	29	0.79	86
17	2014-07-17	40	61	13	25	0.82	92
18	2014-07-18	59	90	22	27	0.94	102
19	2014-07-19	85	147	19	32	1.22	92
20	2014-07-20	67	109	17	20	0.94	96
21	2014-07-21	35	59	8	24	0.58	71
22	2014-07-22	32	64	8	40	0.75	55
23	2014-07-23	47	91	31	39	1.72	84
24	2014-07-24	45	83	13	41	1.24	57
25	2014-07-25	61	107	31	51	1.07	37
26	2014-07-26	124	155	13	35	1.1	90
27	2014-07-27	135	198	30	50	1.41	121
28	2014-07-28	68	114	33	34	1.14	118
29	2014-07-29	49	81	35	31	0.88	112
30	2014-07-30	43	75	31	32	0.71	96
31	2014-07-31	54	94	29	37	0.96	85
1	2014-08-01	23	51	18	19	0.57	56
2	2014-08-02	30	66	21	28	0.9	62
3	2014-08-03	34	66	10	22	0.66	75
4	2014-08-04	22	50	12	22	0.5	64
5	2014-08-05	22	55	19	39	0.53	52
6	2014-08-06	31	77	14	36	0.62	60
7	2014-08-07	46	78	15	35	0.76	74
	2014-08-08
8	2014-08-09	34	84	32	39	0.89	88
9	2014-08-10	40	87	38	34	0.97	94
10	2014-08-11	42	91	13	41	0.84	64
11	2014-08-12	26	53	11	32	0.61	65
12	2014-08-13	28	68	27	43	0.73	69
13	2014-08-14	31	71	24	39	0.76	73
14	2014-08-15	51	84	33	32	1.1	94
15	2014-08-16	57	96	37	37	1.37	90
16	2014-08-17	68	107	29	40	1.24	90
17	2014-08-18	91	146	27	58	1.43	51
18	2014-08-19	59	103	27	52	1.02	75
19	2014-08-20	73	129	34	45	1.47	110
20	2014-08-21	99	153	33	34	1.66	117
	2014-08-22
21	2014-08-23	68	117	33	44	1.57	77
22	2014-08-24	49	76	19	29	1.06	101
23	2014-08-25	29	46	11	31	0.81	52
24	2014-08-26	36	67	21	41	0.77	44
25	2014-08-27	41	84	29	40	1.23	104
26	2014-08-28	51	97	39	46	1.39	84
27	2014-08-29	59	111	34	46	1.11	90
28	2014-08-30	32	69	26	51	0.76	105
29	2014-08-31	55	104	45	53	1.29	90
1	2014-09-01	46	84	30	49	1.17	88
2	2014-09-02	31	61	28	38	0.93	47
3	2014-09-03	16	28	8	24	0.47	41
4	2014-09-04	36	84	33	39	1.37	44
5	2014-09-05	38	79	20	57	0.83	67
6	2014-09-06	58	110	28	63	1.26	80
7	2014-09-07	93	154	36	42	1.56	107
8	2014-09-08	19	34	8	23	0.58	63
9	2014-09-09	23	58	21	43	0.69	42
10	2014-09-10	35	83	28	57	0.84	58
11	2014-09-11	35	76	28	53	0.87	55
12	2014-09-12	28	69	29	52	0.76	52
13	2014-09-13	47	105	43	59	0.96	67
14	2014-09-14	28	67	31	40	0.66	45
15	2014-09-15	32	78	37	39	0.82	34
16	2014-09-16	42	107	40	61	0.84	31
17	2014-09-17	47	95	31	64	0.84	51
18	2014-09-18	64	132	43	70	1.24	67
19	2014-09-19	63	124	46	67	1.37	67
20	2014-09-20	54	92	33	52	1.08	59
21	2014-09-21	41	76	16	56	0.82	50
22	2014-09-22	82	145	38	70	1.32	68
23	2014-09-23	72	118	47	59	1.32	25
24	2014-09-24	17	32	10	30	0.42	49
25	2014-09-25	44	87	27	64	0.81	32
26	2014-09-26	49	87	31	54	0.84	39
27	2014-09-27	29	53	11	40	0.6	48
28	2014-09-28	58	108	46	66	1.16	42
29	2014-09-29	34	62	28	38	0.72	24
30	2014-09-30	24	49	14	38	0.54	26
1	2014-10-01	62	101	31	53	0.93	18
2	2014-10-02	44	55	11	34	0.74	19
3	2014-10-03	38	64	12	44	0.8	34
4	2014-10-04	61	102	25	60	1.27	25
5	2014-10-05	77	117	37	52	1.18	50
6	2014-10-06	39	71	22	49	0.7	50
7	2014-10-07	74	125	47	58	1.33	60
8	2014-10-08	98	153	49	57	1.41	84
9	2014-10-09	98	138	26	40	0.99	97
10	2014-10-10	176	244	32	97	1.65	52
11	2014-10-11	110	166	44	62	1.37	57
12	2014-10-12	15	47	10	22	0.39	45
13	2014-10-13	51	117	15	37	0.58	53
14	2014-10-14	151	212	59	85	1.5	47
15	2014-10-15	72	163	40	50	1.15	59
16	2014-10-16	33	73	27	47	0.67	36
17	2014-10-17	75	138	41	56	1.14	50
18	2014-10-18	111	187	42	53	1.35	81
19	2014-10-19	80	130	32	29	0.75	113
20	2014-10-20	78	129	25	39	0.63	69
21	2014-10-21	161	211	25	50	0.88	66
22	2014-10-22	206	258	47	105	1.41	51
23	2014-10-23	117	178	60	60	1.37	61
24	2014-10-24	117	158	35	32	1.06	97
25	2014-10-25	122	169	40	48	1.23	75
26	2014-10-26	32	146	16	23	0.45	55
27	2014-10-27	51	112	34	43	0.59	39
28	2014-10-28	150	223	81	105	1.61	33
29	2014-10-29	165	247	118	94	1.99	29
30	2014-10-30	182	268	79	75	1.67	28
31	2014-10-31	631	824	72	91	2.32	22
1	2014-11-01	321	422	85	83	1.62	23
2	2014-11-02	28	70	60	40	0.54	34
3	2014-11-03	67	125	87	64	0.93	24
4	2014-11-04	77	164	112	65	1.56	39
5	2014-11-05	74	130	81	48	0.9	59
6	2014-11-06	36	71	54	29	0.46	40
7	2014-11-07	128	182	99	68	1.07	31
8	2014-11-08	136	202	155	80	1.58	15
9	2014-11-09	117	194	199	81	2.04	20
10	2014-11-10	145	230	163	87	2.37	27
11	2014-11-11	92	147	82	50	1.12	38
12	2014-11-12	27	220	35	24	0.38	44
13	2014-11-13	60	129	86	52	0.8	31
14	2014-11-14	77	119	113	61	0.95	24
15	2014-11-15	148	228	192	87	2.21	19
16	2014-11-16	161	232	158	79	2.42	11
17	2014-11-17	139	197	132	73	1.38	26
18	2014-11-18	146	213	152	79	1.98	17
19	2014-11-19	108	162	146	64	1.65	30
20	2014-11-20	81	118	82	50	0.93	51
21	2014-11-21	113	194	109	79	1.49	18
22	2014-11-22	88	142	118	64	1.02	27
23	2014-11-23	102	160	121	65	1.53	21
24	2014-11-24	57	88	78	46	0.75	29
25	2014-11-25	164	239	166	84	1.86	16
26	2014-11-26	61	110	112	55	1.25	37
27	2014-11-27	41	84	67	38	0.59	35
28	2014-11-28	116	187	180	70	1.23	17
29	2014-11-29	204	311	204	91	2.62	14
30	2014-11-30	87	141	103	55	1.39	19
1	2014-12-01	27	201	43	21	0.42	41
2	2014-12-02	20	86	69	25	0.4	36
3	2014-12-03	27	224	52	28	0.37	42
4	2014-12-04	24	84	61	31	0.43	40
5	2014-12-05	36	73	86	40	0.62	29
6	2014-12-06	39	69	94	40	0.67	27
7	2014-12-07	125	181	191	66	1.43	16
8	2014-12-08	90	129	127	61	1.33	18
9	2014-12-09	99	153	173	60	1.45	21
10	2014-12-10	72	107	88	45	0.97	30
11	2014-12-11	77	106	158	56	0.94	25
12	2014-12-12	89	125	166	59	1.34	18
13	2014-12-13	46	67	120	45	0.79	18
14	2014-12-14	166	230	333	78	2.1	13
15	2014-12-15	155	214	269	69	1.98	15
16	2014-12-16	43	59	108	41	0.7	24
17	2014-12-17	59	79	130	45	0.94	20
18	2014-12-18	101	144	216	69	1.44	24
19	2014-12-19	45	77	98	45	0.69	30
20	2014-12-20	62	88	114	48	0.83	26
21	2014-12-21	84	117	148	56	1.37	16
22	2014-12-22	128	170	252	84	2.01	13
23	2014-12-23	94	128	198	74	1.82	16
24	2014-12-24	66	87	137	52	0.85	23
25	2014-12-25	104	144	189	71	1.52	15
26	2014-12-26	171	235	290	83	2.44	13
27	2014-12-27	87	128	212	69	1.89	17
28	2014-12-28	120	170	158	71	1.62	19
29	2014-12-29	201	280	227	92	3.22	12
30	2014-12-30	58	87	127	52	0.84	24
31	2014-12-31	20	43	89	29	0.45	30
1	2015-01-01	35	70	111	31	0.63	24
2	2015-01-02	48	79	133	40	0.9	20
3	2015-01-03	51	97	124	48	1.23	25
4	2015-01-04	89	138	165	65	1.41	24
5	2015-01-05	76	153	155	55	1.57	24
6	2015-01-06	26	73	108	35	0.56	38
7	2015-01-07	34	66	117	40	0.6	31
8	2015-01-08	144	208	277	74	2.01	18
9	2015-01-09	204	281	313	89	3.11	11
10	2015-01-10	124	182	231	73	2.48	14
11	2015-01-11	94	122	129	49	1.09	23
12	2015-01-12	173	242	299	73	2.11	17
13	2015-01-13	115	162	247	73	2.14	16
14	2015-01-14	162	223	231	70	2.13	14
15	2015-01-15	167	222	138	69	1.73	17
16	2015-01-16	79	107	114	54	0.99	26
17	2015-01-17	63	94	135	60	1.18	24
18	2015-01-18	78	116	145	61	1.5	20
19	2015-01-19	75	97	139	55	0.96	27
20	2015-01-20	170	220	254	90	2.06	18
21	2015-01-21	129	166	163	68	1.38	31
22	2015-01-22	291	396	264	125	2.82	22
23	2015-01-23	179	238	243	94	2.48	16
24	2015-01-24	104	136	150	62	1.25	34
25	2015-01-25	186	244	241	103	2.61	14
26	2015-01-26	83	127	102	53	1.28	28
27	2015-01-27	29	52	125	40	0.65	33
28	2015-01-28	135	177	247	71	1.6	17
29	2015-01-29	105	149	221	74	1.89	16
30	2015-01-30	30	50	103	39	0.65	34
31	2015-01-31	107	146	195	68	1.69	17
1	2015-02-01	161	221	316	90	2.59	14
2	2015-02-02	153	211	316	96	2.21	21
3	2015-02-03	151	201	268	97	1.98	25
4	2015-02-04	83	112	120	48	0.88	32
5	2015-02-05	91	126	178	64	1.03	20
6	2015-02-06	99	145	156	78	2.14	19
7	2015-02-07	22	145	56	18	0.42	53
8	2015-02-08	26	74	77	25	0.53	39
9	2015-02-09	75	126	159	61	1.37	18
10	2015-02-10	101	155	241	73	1.74	15
11	2015-02-11	68	111	116	50	1.17	27
12	2015-02-12	34	59	101	39	0.64	32
13	2015-02-13	76	114	127	55	1.38	23
14	2015-02-14	135	190	136	65	1.66	34
15	2015-02-15	247	315	223	90	2.53	19
16	2015-02-16	197	247	157	70	2.15	29
17	2015-02-17	51	62	87	37	0.66	38
18	2015-02-18	64	82	124	39	0.8	41
19	2015-02-19	376	433	250	64	1.72	37
20	2015-02-20	70	92	110	40	1.28	44
21	2015-02-21	55	70	66	32	1.1	46
22	2015-02-22	168	912	44	18	0.53	43
23	2015-02-23	34	95	68	21	0.56	48
24	2015-02-24	76	122	124	49	1.51	32
25	2015-02-25	74	113	107	42	1.22	33
26	2015-02-26	26	46	83	25	0.44	42
27	2015-02-27	45	67	111	43	0.63	37
28	2015-02-28	78	118	115	51	1.32	30
1	2015-03-01	53	87	75	38	0.86	36
2	2015-03-02	86	137	143	59	1.54	26
3	2015-03-03	23	45	62	25	0.42	40
4	2015-03-04	27	56	60	25	0.45	47
5	2015-03-05	67	105	100	48	1.31	33
6	2015-03-06	61	104	73	34	0.78	54
7	2015-03-07	115	161	79	49	1.15	54
8	2015-03-08	73	101	87	50	1.06	31
9	2015-03-09	20	66	54	21	0.43	48
10	2015-03-10	29	58	71	33	0.49	40
11	2015-03-11	46	71	66	40	0.67	36
12	2015-03-12	29	54	54	32	0.47	54
13	2015-03-13	48	81	87	47	0.69	36
14	2015-03-14	82	127	107	61	1.3	33
15	2015-03-15	65	143	66	36	0.86	54
16	2015-03-16	94	160	63	48	1.12	43
17	2015-03-17	46	66	54	40	0.69	53
18	2015-03-18	85	117	109	66	1.15	43
19	2015-03-19	87	128	92	66	1.18	37
20	2015-03-20	114	168	101	76	1.23	38
21	2015-03-21	82	150	79	60	1.07	39
22	2015-03-22	40	199	39	25	0.47	50
23	2015-03-23	44	83	50	36	0.58	49
24	2015-03-24	116	166	93	76	1.24	41
25	2015-03-25	105	171	90	64	1.4	51
26	2015-03-26	91	191	56	40	1.01	79
27	2015-03-27	105	270	55	40	1.04	86
28	2015-03-28	112	186	54	50	1.08	56
29	2015-03-29	141	218	57	60	1.56	51
30	2015-03-30	86	200	46	43	1.1	77
31	2015-03-31	64	119	29	38	0.72	55
1	2015-04-01	53	84	22	43	0.6	59
2	2015-04-02	67	92	33	58	0.96	36
3	2015-04-03	62	74	10	24	0.58	67
4	2015-04-10	78	108	21	38	0.75	78
5	2015-04-11	92	122	20	41	1.04	66
6	2015-04-12	60	75	14	29	0.69	74
7	2015-04-13	77	100	16	54	0.76	57
8	2015-04-14	79	120	32	61	1.09	64
9	2015-04-15	98	166	42	56	1.52	85
10	2015-04-16	32	156	7	26	0.41	55
11	2015-04-17	61	165	32	48	1.09	49
12	2015-04-18	103	215	44	59	1.49	69
13	2015-04-19	47	126	9	29	0.47	69
14	2015-04-20	55	120	22	52	0.72	49
15	2015-04-21	82	150	27	51	1.24	54
16	2015-04-22	74	141	25	57	1.02	50
17	2015-04-23	37	143	16	30	0.56	67
18	2015-04-24	42	126	17	49	0.56	42
19	2015-04-25	69	191	44	53	1.28	86
20	2015-04-26	88	209	41	36	1.31	142
21	2015-04-27	67	130	32	32	0.84	156
22	2015-04-28	40	71	20	34	0.62	102
23	2015-04-29	62	107	32	48	0.82	85
24	2015-04-30	51	95	33	43	1.08	86
1	2015-05-01	45	97	27	35	0.91	107
2	2015-05-02	69	102	21	35	0.79	77
3	2015-05-03	40	70	7	27	0.55	68
4	2015-05-04	19	64	7	20	0.36	77
5	2015-05-05	55	280	17	28	0.63	73
6	2015-05-06	49	187	9	34	0.36	57
7	2015-05-07	44	132	26	46	0.77	59
8	2015-05-08	29	64	9	30	0.45	55
9	2015-05-09	24	41	9	30	0.43	51
10	2015-05-10	41	67	20	41	0.65	64
11	2015-05-11	48	84	17	42	0.66	57
12	2015-05-12	15	19	4	23	0.55	74
13	2015-05-13	51	76	21	48	1.06	90
14	2015-05-14	32	76	14	27	0.56	112
15	2015-05-15	28	56	10	24	0.35	92
16	2015-05-16	46	85	17	33	0.75	99
17	2015-05-17	64	138	29	29	0.91	166
18	2015-05-18	37	64	19	28	0.68	99
19	2015-05-19	24	51	13	31	0.58	64
20	2015-05-20	22	43	11	35	0.42	70
21	2015-05-21	46	96	27	41	0.99	100
22	2015-05-22	51	116	29	37	1.14	129
23	2015-05-23	47	90	28	34	0.81	149
24	2015-05-24	48	91	32	39	0.98	145
25	2015-05-25	54	106	36	40	1.03	168
26	2015-05-26	62	112	27	35	0.95	178
27	2015-05-27	86	135	33	43	1.06	163
28	2015-05-28	22	59	21	36	0.56	120
29	2015-05-29	48	75	18	41	0.65	64
30	2015-05-30	28	40	7	34	0.4	57
31	2015-05-31	43	131	29	39	0.78	120
1	2015-06-01	44	92	14	34	0.71	123
2	2015-06-02	22	44	11	41	0.56	68
3	2015-06-03	25	56	13	49	0.49	51
4	2015-06-04	39	94	36	48	1.17	102
5	2015-06-05	31	48	14	33	0.57	96
6	2015-06-06	38	54	13	26	0.64	104
7	2015-06-07	38	56	8	25	0.62	109
8	2015-06-08	25	35	8	30	0.66	89
9	2015-06-09	34	47	16	31	0.81	100
10	2015-06-10	38	54	17	49	0.98	62
11	2015-06-11	18	27	12	29	0.67	90
12	2015-06-12	27	43	13	37	0.82	78
13	2015-06-13	40	59	14	44	0.8	77
14	2015-06-14	42	69	11	56	0.77	73
15	2015-06-15	48	88	17	51	1.09	97
16	2015-06-16	55	85	25	43	1.53	118
17	2015-06-17	46	72	16	46	1.22	94
18	2015-06-18	32	48	6	27	0.77	97
19	2015-06-19	25	36	7	28	0.69	102
20	2015-06-20	37	58	10	45	0.63	56
21	2015-06-21	51	87	20	42	1.05	111
22	2015-06-22	46	73	18	28	0.99	128
23	2015-06-23	31	56	17	30	0.67	102
24	2015-06-24	33	59	21	33	0.81	96
25	2015-06-25	38	71	19	38	0.85	71
26	2015-06-26	58	94	13	42	0.87	96
27	2015-06-27	63	99	13	30	1.21	98
28	2015-06-28	47	81	18	28	1.03	116
29	2015-06-29	23	38	9	26	0.6	71
30	2015-06-30	20	36	6	31	0.5	58
1	2015-07-01	12	23	5	25	0.37	53
2	2015-07-02	15	27	7	31	0.41	42
3	2015-07-03	21	36	5	30	0.43	49
4	2015-07-04	40	72	14	43	0.77	69
5	2015-07-05	27	46	12	34	0.78	90
6	2015-07-06	37	68	23	45	1.16	79
7	2015-07-07	46	88	19	49	0.95	96
8	2015-07-08	46	92	17	53	0.83	94
9	2015-07-09	46	95	24	55	0.82	120
10	2015-07-10	23	53	14	32	0.63	76
11	2015-07-11	31	59	8	26	0.66	67
12	2015-07-12	67	102	10	37	1.06	73
13	2015-07-13	27	52	5	32	0.53	78
14	2015-07-14	44	89	16	51	0.71	84
15	2015-07-15	19	42	10	32	0.56	75
16	2015-07-16	15	40	7	27	0.44	86
17	2015-07-17	21	54	14	38	0.5	81
18	2015-07-18	44	96	13	43	0.73	116
19	2015-07-19	26	54	14	24	0.55	104
20	2015-07-20	31	62	16	26	0.69	96
21	2015-07-21	32	56	6	21	0.68	93
22	2015-07-22	48	76	8	29	0.9	84
23	2015-07-23	44	82	6	27	0.9	63
24	2015-07-24	42	67	3	26	0.84	56
25	2015-07-25	27	43	5	33	0.89	41
26	2015-07-26	62	86	3	25	0.84	89
27	2015-07-27	74	91	4	29	0.99	95
28	2015-07-28	42	66	8	33	1.09	68
29	2015-07-29	34	49	6	25	0.77	77
30	2015-07-30	27	39	5	31	0.79	47
31	2015-07-31	31	49	7	34	0.78	57
1	2015-08-01	33	54	9	30	1.04	75
2	2015-08-02	27	46	9	26	0.78	56
3	2015-08-03	39	66	4	22	0.94	83
4	2015-08-04	21	39	5	20	0.76	99
5	2015-08-05	24	52	18	35	1.16	109
6	2015-08-06	16	31	11	29	0.67	64
7	2015-08-07	17	30	7	25	0.71	43
8	2015-08-08	22	39	12	24	0.73	59
9	2015-08-09	34	58	7	26	0.8	66
10	2015-08-10	22	42	10	37	0.67	58
11	2015-08-11	26	54	15	43	0.64	62
12	2015-08-12	19	45	11	38	0.55	75
13	2015-08-13	29	65	14	49	0.8	106
14	2015-08-14	54	95	17	42	1.06	97
15	2015-08-15	59	92	10	24	0.99	119
16	2015-08-16	61	95	14	29	1.31	127
17	2015-08-17	61	96	19	30	1.14	114
18	2015-08-18	66	99	24	33	1.05	112
19	2015-08-19	53	82	19	34	1	94
20	2015-08-20	29	47	11	29	0.82	83
21	2015-08-21	25	41	7	30	0.66	88
22	2015-08-22	21	41	8	35	0.51	77
23	2015-08-23	28	50	9	36	0.6	72
24	2015-08-24	22	44	8	31	0.55	81
25	2015-08-25	18	43	8	31	0.52	49
26	2015-08-26	11	32	9	27	0.38	44
27	2015-08-27	16	42	13	37	0.42	41
28	2015-08-28	16	32	6	30	0.45	33
29	2015-08-29	14	30	7	29	0.44	35
30	2015-08-30	23	53	12	41	0.61	37
31	2015-08-31	35	69	16	48	0.8	51
1	2015-09-01	26	54	12	40	0.66	49
2	2015-09-02	29	58	13	43	0.66	53
3	2015-09-03	29	57	13	37	0.64	46
4	2015-09-04	14	35	10	33	0.42	54
5	2015-09-05	11	32	9	26	0.37	70
6	2015-09-06	14	37	10	32	0.4	66
7	2015-09-07	37	79	24	63	0.95	66
8	2015-09-08	44	92	30	59	1.21	84
9	2015-09-09	34	72	20	40	0.83	47
10	2015-09-10	10	27	7	25	0.32	53
11	2015-09-11	16	49	13	44	0.41	37
12	2015-09-12	14	38	9	34	0.43	37
13	2015-09-13	23	54	22	39	0.78	58
14	2015-09-14	29	67	23	39	0.98	93
15	2015-09-15	46	91	27	47	1.05	94
16	2015-09-16	56	99	25	50	1	83
17	2015-09-17	58	99	25	54	1.16	78
18	2015-09-18	77	118	21	49	1.19	79
19	2015-09-19	37	58	7	35	0.71	28
20	2015-09-20	32	63	16	62	0.63	76
21	2015-09-21	35	73	33	47	1.03	82
22	2015-09-22	24	50	25	28	0.66	93
23	2015-09-23	32	58	14	37	0.74	27
24	2015-09-24	33	49	5	35	0.61	10
25	2015-09-25	54	90	12	55	1.08	19
26	2015-09-26	51	94	17	59	1.19	33
27	2015-09-27	33	62	21	38	0.91	61
28	2015-09-28	30	57	14	43	0.56	27
29	2015-09-29	58	99	24	53	0.95	23
30	2015-09-30	77	130	34	52	1.42	39
1	2015-10-01	19	41	6	21	0.52	42
2	2015-10-02	15	61	10	22	0.56	46
3	2015-10-03	24	53	12	36	0.46	39
4	2015-10-04	67	106	38	57	1.27	45
5	2015-10-05	75	122	27	31	1.03	105
6	2015-10-06	97	149	35	35	1.23	125
7	2015-10-07	65	97	24	30	0.92	102
8	2015-10-08	12	37	6	21	0.43	44
9	2015-10-09	24	65	17	36	0.69	26
10	2015-10-10	22	46	11	32	0.48	31
11	2015-10-11	18	35	7	27	0.56	16
12	2015-10-12	40	69	21	40	0.87	20
13	2015-10-13	54	81	19	55	0.86	37
14	2015-10-14	112	153	39	72	1.46	49
15	2015-10-15	102	143	47	71	1.47	79
16	2015-10-16	114	159	43	67	1.55	73
17	2015-10-17	83	123	29	42	1.11	91
18	2015-10-18	29	52	10	28	0.44	48
19	2015-10-19	94	140	42	60	1.17	34
20	2015-10-20	63	104	15	43	0.58	39
21	2015-10-21	101	125	13	50	0.82	32
22	2015-10-22	124	164	30	79	1.52	28
23	2015-10-23	86	124	39	61	1.69	13
24	2015-10-24	57	94	15	37	0.74	42
25	2015-10-25	256	290	28	81	1.39	43
26	2015-10-26	172	217	47	73	1.88	19
27	2015-10-27	19	62	15	30	0.43	29
28	2015-10-28	25	47	25	33	0.48	25
29	2015-10-29	24	52	27	34	0.45	29
30	2015-10-30	30	58	34	36	0.55	27
31	2015-10-31	78	118	70	55	1.15	22
1	2015-11-01	97	136	109	70	2.3	32
2	2015-11-02	183	247	100	98	2.57	18
3	2015-11-03	152	209	101	64	2.04	58
4	2015-11-04	85	119	49	40	0.96	89
5	2015-11-05	71	103	30	35	0.71	44
6	2015-11-06	169	209	47	46	0.96	54
7	2015-11-07	334	368	41	67	1.58	22
8	2015-11-08	848	837	54	94	2.55	25
9	2015-11-09	346	383	64	70	1.57	37
10	2015-11-10	171	193	61	54	1.08	36
11	2015-11-11	107	132	87	55	1.06	32
12	2015-11-12	140	196	144	79	2.51	12
13	2015-11-13	127	169	138	83	2.3	24
14	2015-11-14	96	140	97	62	2.04	23
15	2015-11-15	89	127	47	37	1.49	29
16	2015-11-16	81	113	63	45	0.85	28
17	2015-11-17	119	157	72	45	1	27
18	2015-11-18	108	141	52	44	0.86	38
19	2015-11-19	84	109	40	32	0.77	34
20	2015-11-20	65	79	54	41	0.74	39
21	2015-11-21	87	108	80	49	0.85	46
22	2015-11-22	94	119	81	48	0.98	43
23	2015-11-23	46	97	41	27	0.73	44
24	2015-11-24	38	62	59	31	0.61	40
25	2015-11-25	56	79	74	38	0.66	39
26	2015-11-26	37	55	75	33	0.56	40
27	2015-11-27	82	123	147	58	1.23	19
28	2015-11-28	121	169	169	70	1.62	24
29	2015-11-29	135	174	208	78	1.84	17
30	2015-11-30	109	127	148	66	1.24	29
1	2015-12-01	75	94	137	58	1.48	30
2	2015-12-02	27	36	47	34	0.78	39
3	2015-12-03	27	46	49	27	0.48	34
4	2015-12-04	33	84	87	39	0.66	26
5	2015-12-05	38	60	83	42	0.74	26
6	2015-12-06	101	148	173	68	1.47	15
7	2015-12-07	165	225	219	81	1.84	13
8	2015-12-08	133	179	169	63	1.96	30
9	2015-12-09	71	92	84	46	1.07	43
10	2015-12-10	59	74	47	33	0.84	44
11	2015-12-11	75	92	54	36	0.74	44
12	2015-12-12	158	219	190	74	1.83	12
13	2015-12-13	199	252	128	68	1.64	18
14	2015-12-14	229	293	147	77	2.52	11
15	2015-12-15	52	74	74	39	1.04	31
16	2015-12-16	24	42	63	28	0.56	28
17	2015-12-17	43	77	99	38	0.91	16
18	2015-12-18	58	96	95	44	1.12	24
19	2015-12-19	110	162	149	58	1.74	15
20	2015-12-20	50	77	90	42	1.24	35
21	2015-12-21	144	196	103	58	1.75	16
22	2015-12-22	225	312	138	84	3.1	9
23	2015-12-23	155	205	93	63	2.05	24
24	2015-12-24	43	66	72	41	0.7	31
25	2015-12-25	91	138	108	56	1.48	12
26	2015-12-26	45	70	55	30	0.64	31
27	2015-12-27	103	149	115	48	1.2	14
28	2015-12-28	122	172	204	67	1.98	11
29	2015-12-29	112	158	196	67	2.23	10
30	2015-12-30	165	221	135	66	2.06	19
31	2015-12-31	239	329	182	93	3.12	16
1	2016-01-01	108	158	108	59	1.7	32
2	2016-01-02	127	177	122	60	1.61	19
3	2016-01-03	86	115	103	48	0.99	25
4	2016-01-04	55	85	83	42	0.89	26
5	2016-01-05	45	82	87	39	0.79	28
6	2016-01-06	54	84	90	45	0.99	27
7	2016-01-07	78	116	87	50	1.03	24
8	2016-01-08	62	95	75	46	0.81	27
9	2016-01-09	112	162	137	63	1.53	21
10	2016-01-10	55	79	84	42	0.8	31
11	2016-01-11	74	110	85	46	1.08	30
12	2016-01-12	87	132	102	55	1.2	26
13	2016-01-13	54	92	82	49	0.87	34
14	2016-01-14	104	152	131	63	1.55	24
15	2016-01-15	113	166	155	65	1.63	21
16	2016-01-16	114	166	89	50	1.09	30
17	2016-01-17	61	99	58	32	0.78	43
18	2016-01-18	29	50	58	31	0.62	40
19	2016-01-19	41	67	74	35	0.7	32
20	2016-01-20	83	123	101	46	1.07	29
21	2016-01-21	104	149	123	48	1.19	33
22	2016-01-22	63	98	92	36	0.77	38
23	2016-01-23	25	55	58	24	0.51	45
24	2016-01-24	50	109	113	42	0.86	28
25	2016-01-25	89	181	173	59	1.81	24
26	2016-01-26	84	149	124	58	1.46	28
27	2016-01-27	78	126	134	61	1.35	28
28	2016-01-28	103	165	162	58	1.72	32
29	2016-01-29	46	73	77	32	0.67	42
30	2016-01-30	52	80	85	36	0.78	40
31	2016-01-31	76	113	97	46	1.25	33
1	2016-02-01	96	145	138	56	1.48	31
2	2016-02-02	109	159	139	68	1.65	25
3	2016-02-03	98	153	145	61	1.85	33
4	2016-02-04	38	77	75	38	0.59	54
5	2016-02-05	54	89	75	39	0.74	41
6	2016-02-06	79	117	100	48	1.15	34
7	2016-02-07	76	123	127	47	1.45	46
8	2016-02-08	97	148	124	39	0.81	49
9	2016-02-09	61	88	88	35	0.89	48
10	2016-02-10	43	79	95	39	1.14	55
11	2016-02-11	36	78	86	35	0.88	68
12	2016-02-12	72	100	73	40	1.05	31
13	2016-02-13	27	71	31	17	0.53	59
14	2016-02-14	19	73	40	17	0.49	62
15	2016-02-15	37	66	72	32	0.8	47
16	2016-02-16	29	53	73	34	0.74	44
17	2016-02-17	28	76	73	33	0.9	46
18	2016-02-18	33	66	67	34	0.8	50
19	2016-02-19	24	53	62	30	0.52	51
20	2016-02-20	22	53	46	22	0.45	58
21	2016-02-21	29	53	76	31	0.62	50
22	2016-02-22	47	86	53	30	0.78	49
23	2016-02-23	39	71	62	28	0.54	46
24	2016-02-24	61	103	100	48	1.16	34
25	2016-02-25	42	64	60	36	0.66	52
26	2016-02-26	74	107	78	46	0.98	45
27	2016-02-27	58	86	71	41	0.76	48
28	2016-02-28	67	106	75	39	0.91	45
29	2016-02-29	32	55	47	27	0.53	58
1	2016-03-01	59	105	74	43	1.06	51
2	2016-03-02	77	155	77	47	1.17	50
3	2016-03-03	85	219	83	54	1.21	48
4	2016-03-04	98	145	78	57	1.4	60
5	2016-03-05	92	341	38	43	0.88	36
6	2016-03-06	98	427	60	42	1.1	39
7	2016-03-07	39	116	48	33	0.75	48
8	2016-03-08	14	67	22	14	0.39	62
9	2016-03-09	16	46	29	19	0.43	57
10	2016-03-10	17	37	33	24	0.46	55
11	2016-03-11	41	68	56	41	0.67	46
12	2016-03-12	51	96	66	40	1.02	59
13	2016-03-13	34	75	41	28	0.58	74
14	2016-03-14	74	116	75	51	1.1	57
15	2016-03-15	108	199	102	59	1.83	68
16	2016-03-16	116	208	64	42	1.3	90
17	2016-03-17	41	82	35	25	0.83	101
18	2016-03-18	50	110	34	27	0.69	85
19	2016-03-19	44	90	32	27	0.56	81
20	2016-03-20	103	153	60	60	1.05	75
21	2016-03-21	122	197	73	63	1.61	80
22	2016-03-22	36	87	25	23	0.53	70
23	2016-03-23	33	72	38	32	0.53	56
24	2016-03-24	39	81	44	38	0.61	58
25	2016-03-25	66	113	53	50	0.83	59
26	2016-03-26	101	157	71	66	1.26	54
27	2016-03-27	99	153	74	62	1.36	59
28	2016-03-28	72	202	51	36	1.03	88
29	2016-03-29	29	74	30	27	0.52	73
30	2016-03-30	44	95	34	43	0.69	57
31	2016-03-31	100	355	43	31	0.98	129
1	2016-04-01	62	157	17	29	0.78	100
2	2016-04-02	22	101	14	25	0.45	65
3	2016-04-03	24	87	17	28	0.5	63
4	2016-04-04	33	95	27	29	0.96	84
5	2016-04-05	33	82	14	28	0.61	85
6	2016-04-06	55	107	31	37	1	97
7	2016-04-07	31	97	13	24	0.53	89
8	2016-04-08	48	272	24	37	0.78	58
9	2016-04-09	27	136	7	13	0.33	81
10	2016-04-10	30	74	19	26	0.51	65
11	2016-04-11	44	89	25	36	0.71	69
12	2016-04-12	52	102	13	35	0.73	64
13	2016-04-13	92	134	20	40	1.18	54
14	2016-04-14	79	121	14	39	0.93	78
15	2016-04-15	50	92	23	45	0.95	80
16	2016-04-16	49	94	19	34	0.89	90
17	2016-04-17	36	76	9	27	0.55	49
18	2016-04-18	46	93	24	42	1.11	46
19	2016-04-19	37	68	14	27	0.8	80
20	2016-04-20	30	63	19	28	0.73	96
21	2016-04-21	57	102	25	26	0.91	133
22	2016-04-22	32	129	10	28	0.39	68
23	2016-04-23	27	113	9	33	0.39	63
24	2016-04-24	39	128	32	40	0.83	75
25	2016-04-25	40	128	16	26	0.55	80
26	2016-04-26	37	77	14	32	0.53	65
27	2016-04-27	35	59	13	30	0.52	85
28	2016-04-28	21	57	8	27	0.43	88
29	2016-04-29	52	107	25	61	0.94	49
30	2016-04-30	67	110	19	48	0.98	87
1	2016-05-01	77	130	22	32	1.09	135
2	2016-05-02	46	92	19	25	0.79	113
3	2016-05-03	11	25	4	15	0.43	75
4	2016-05-04	18	66	6	27	0.47	80
5	2016-05-05	29	80	26	39	0.92	69
6	2016-05-06	40	168	8	23	0.45	66
7	2016-05-07	21	74	6	24	0.36	77
8	2016-05-08	33	91	27	42	0.85	84
9	2016-05-09	50	114	23	35	0.72	106
10	2016-05-10	69	133	15	44	0.96	79
11	2016-05-11	51	125	29	43	1	112
12	2016-05-12	44	84	10	21	0.68	98
13	2016-05-13	33	64	17	31	0.93	58
14	2016-05-14	30	67	26	36	0.76	63
15	2016-05-15	36	62	7	28	0.63	67
16	2016-05-16	54	103	21	47	0.92	60
17	2016-05-17	36	90	31	36	1.02	127
18	2016-05-18	47	97	26	29	0.83	162
19	2016-05-19	41	82	25	32	0.74	143
20	2016-05-20	32	65	26	37	0.71	121
21	2016-05-21	55	97	29	61	1.06	118
22	2016-05-22	23	61	11	47	0.47	64
23	2016-05-23	52	104	28	63	0.92	77
24	2016-05-24	42	66	11	26	0.95	126
25	2016-05-25	22	51	14	33	0.76	104
26	2016-05-26	33	73	15	33	0.72	79
27	2016-05-27	28	98	28	44	0.93	92
28	2016-05-28	35	94	29	34	0.86	135
29	2016-05-29	27	64	13	25	0.47	97
30	2016-05-30	39	102	29	41	0.88	96
31	2016-05-31	16	50	8	32	0.37	63
1	2016-06-01	37	79	21	55	0.75	62
2	2016-06-02	37	88	31	54	0.95	89
3	2016-06-03	37	86	22	31	0.89	145
4	2016-06-04	41	81	27	35	0.78	119
5	2016-06-05	32	62	21	33	0.79	117
6	2016-06-06	27	58	18	32	0.71	98
7	2016-06-07	16	39	10	36	0.43	72
8	2016-06-08	40	79	22	48	0.76	79
9	2016-06-09	51	102	19	31	1.23	129
10	2016-06-10	31	66	18	26	0.65	93
11	2016-06-11	23	40	6	25	0.65	55
12	2016-06-12	29	50	15	37	0.79	61
13	2016-06-13	35	63	14	41	0.78	74
14	2016-06-14	35	68	19	52	0.85	61
15	2016-06-15	24	40	6	30	0.6	70
16	2016-06-16	42	70	11	42	0.74	74
17	2016-06-17	63	100	15	48	1.27	79
18	2016-06-18	47	73	10	26	0.95	118
19	2016-06-19	30	49	7	28	0.71	95
20	2016-06-20	46	76	17	44	1.05	84
21	2016-06-21	49	77	13	33	0.99	87
22	2016-06-22	32	51	8	32	0.83	75
23	2016-06-23	27	47	9	31	0.73	77
24	2016-06-24	12	26	6	22	0.42	54
25	2016-06-25	12	23	6	25	0.44	57
26	2016-06-26	30	60	16	35	0.75	69
27	2016-06-27	41	73	23	35	1.04	98
28	2016-06-28	63	101	14	33	1.03	92
29	2016-06-29	34	57	18	27	0.84	70
30	2016-06-30	25	40	8	21	0.74	88
1	2016-07-01	22	41	5	25	0.59	74
2	2016-07-02	16	33	8	31	0.46	69
3	2016-07-03	37	67	21	35	1.02	106
4	2016-07-04	56	94	13	38	1.1	115
5	2016-07-05	60	107	14	44	1	103
6	2016-07-06	25	52	19	25	0.88	94
7	2016-07-07	38	71	11	21	0.85	114
8	2016-07-08	31	62	12	21	0.78	114
9	2016-07-09	43	71	6	21	0.9	77
10	2016-07-10	50	79	4	19	0.95	96
11	2016-07-11	37	64	10	18	0.84	109
12	2016-07-12	29	50	12	21	0.66	63
13	2016-07-13	11	21	6	18	0.37	81
14	2016-07-14	17	35	7	23	0.37	74
15	2016-07-15	22	52	15	39	0.54	77
16	2016-07-16	59	94	12	48	0.74	55
17	2016-07-17	50	78	16	37	0.79	69
18	2016-07-18	43	72	23	32	1.11	103
19	2016-07-19	41	66	17	26	0.77	110
20	2016-07-20	40	66	16	34	0.83	77
21	2016-07-21	26	38	6	23	0.79	49
22	2016-07-22	13	20	7	24	0.83	34
23	2016-07-23	32	45	15	15	0.83	78
24	2016-07-24	45	62	12	17	0.97	96
25	2016-07-25	31	44	7	21	0.86	56
26	2016-07-26	22	32	5	17	0.5	60
27	2016-07-27	38	60	14	22	1.02	90
28	2016-07-28	60	82	13	15	1.36	109
29	2016-07-29	56	73	11	19	1.02	112
30	2016-07-30	47	66	16	24	1.1	84
31	2016-07-31	30	41	11	22	0.87	88
1	2016-08-01	29	42	13	31	1.04	69
2	2016-08-02	35	53	12	31	1.06	80
3	2016-08-03	45	66	14	29	0.92	94
4	2016-08-04	68	99	9	28	1.11	103
5	2016-08-05	43	63	6	20	0.85	96
6	2016-08-06	32	57	17	19	0.88	83
7	2016-08-07	15	27	6	13	0.5	65
8	2016-08-08	14	31	13	23	0.58	73
9	2016-08-09	30	58	21	33	0.9	94
10	2016-08-10	43	72	19	21	1.03	79
11	2016-08-11	36	59	15	15	0.76	96
12	2016-08-12	45	65	15	18	0.84	80
13	2016-08-13	61	83	6	17	1	104
14	2016-08-14	38	52	7	17	0.88	69
15	2016-08-15	22	57	18	39	0.68	52
16	2016-08-16	30	65	21	32	0.76	87
17	2016-08-17	35	75	19	34	0.86	105
18	2016-08-18	43	76	23	42	1.27	41
19	2016-08-19	17	28	10	22	0.72	35
20	2016-08-20	16	33	8	21	0.6	53
21	2016-08-21	22	45	11	24	0.62	74
22	2016-08-22	15	34	12	26	0.48	77
23	2016-08-23	32	65	21	38	0.81	66
24	2016-08-24	35	75	46	41	1.32	55
25	2016-08-25	14	30	15	21	0.54	50
26	2016-08-26	25	53	18	40	0.7	53
27	2016-08-27	25	56	21	35	0.76	63
28	2016-08-28	22	51	19	32	0.58	69
29	2016-08-29	15	44	12	23	0.42	60
30	2016-08-30	8	32	10	15	0.31	45
31	2016-08-31	4	8	6	13	0.34	32
1	2016-09-01	12	18	11	21	0.65	25
2	2016-09-02	21	36	24	26	0.76	71
3	2016-09-03	25	38	13	35	0.8	56
4	2016-09-04	32	52	15	34	1.02	56
5	2016-09-05	40	66	22	33	1.21	70
6	2016-09-06	40	67	16	29	0.9	68
7	2016-09-07	35	63	25	44	1.22	46
8	2016-09-08	32	56	19	38	1.11	53
9	2016-09-09	43	68	20	37	1.21	67
10	2016-09-10	30	49	21	33	1.05	64
11	2016-09-11	36	61	18	36	0.76	48
12	2016-09-12	40	62	12	40	0.82	37
13	2016-09-13	47	84	17	46	1.05	47
14	2016-09-14	55	87	24	37	1.52	71
15	2016-09-15	58	89	25	27	1.26	86
16	2016-09-16	43	62	13	21	0.76	72
17	2016-09-17	9	25	9	22	0.42	40
18	2016-09-18	13	35	12	27	0.45	19
19	2016-09-19	20	49	14	37	0.53	40
20	2016-09-20	39	79	29	46	0.93	38
21	2016-09-21	38	74	23	39	0.9	51
22	2016-09-22	37	69	32	34	0.87	63
23	2016-09-23	40	60	19	33	0.92	67
24	2016-09-24	33	55	16	19	0.72	100
25	2016-09-25	40	65	13	33	0.65	65
26	2016-09-26	70	115	27	47	1.33	57
27	2016-09-27	23	39	15	24	0.66	29
28	2016-09-28	13	26	9	24	0.44	29
29	2016-09-29	49	83	30	45	0.78	42
30	2016-09-30	76	127	40	61	1.63	57
1	2016-10-01	53	103	31	43	1.29	98
2	2016-10-02	55	93	38	45	1.27	76
3	2016-10-03	26	49	14	22	0.67	55
4	2016-10-04	22	42	15	32	0.65	20
5	2016-10-05	25	36	8	23	0.57	26
6	2016-10-06	38	58	13	35	0.75	25
7	2016-10-07	47	75	28	48	1.17	15
8	2016-10-08	15	27	8	22	0.54	35
9	2016-10-09	25	42	18	34	0.49	32
10	2016-10-10	45	76	29	43	1.01	31
11	2016-10-11	25	42	12	29	0.57	36
12	2016-10-12	62	106	29	48	1.19	30
13	2016-10-13	68	108	40	58	1.4	29
14	2016-10-14	81	127	33	50	1.35	61
15	2016-10-15	66	114	35	41	1.04	97
16	2016-10-16	96	139	33	48	1.28	53
17	2016-10-17	17	33	11	27	0.54	50
18	2016-10-18	64	109	31	54	1.25	35
19	2016-10-19	96	144	34	45	1.28	58
20	2016-10-20	41	64	15	36	0.62	34
21	2016-10-21	156	206	38	78	1.42	14
22	2016-10-22	34	44	10	25	0.57	38
23	2016-10-23	27	43	16	36	0.62	35
24	2016-10-24	71	115	43	66	1.34	21
25	2016-10-25	92	145	42	68	1.49	29
26	2016-10-26	17	37	16	25	0.56	43
27	2016-10-27	78	118	43	61	1.19	19
28	2016-10-28	33	50	18	37	0.71	33
29	2016-10-29	34	58	28	39	0.73	26
30	2016-10-30	41	68	43	45	1.03	18
31	2016-10-31	15	30	26	23	0.52	39
1	2016-11-01	54	91	81	46	1.07	18
2	2016-11-02	47	82	83	56	1.21	20
3	2016-11-03	61	102	94	59	1.11	17
4	2016-11-04	117	179	115	60	1.54	21
5	2016-11-05	216	271	43	53	1.21	43
6	2016-11-06	95	115	48	45	0.7	40
7	2016-11-07	169	192	44	48	0.97	39
8	2016-11-08	59	72	50	44	0.61	31
9	2016-11-09	65	96	92	57	1.15	13
10	2016-11-10	26	42	34	30	0.67	45
11	2016-11-11	46	65	47	39	0.66	25
12	2016-11-12	49	79	59	45	0.8	22
13	2016-11-13	61	101	77	45	1.13	31
14	2016-11-14	47	107	32	26	0.63	50
15	2016-11-15	55	89	50	51	0.77	22
16	2016-11-16	89	136	97	57	1.41	13
17	2016-11-17	174	239	100	69	1.89	20
18	2016-11-18	80	122	50	39	0.91	39
19	2016-11-19	36	47	29	27	0.55	32
20	2016-11-20	33	43	51	38	0.59	29
21	2016-11-21	19	32	36	25	0.46	41
22	2016-11-22	20	34	37	27	0.48	41
23	2016-11-23	49	77	75	49	0.88	18
24	2016-11-24	72	109	83	53	1.26	18
25	2016-11-25	64	105	100	54	1.52	18
26	2016-11-26	104	154	66	54	1.38	23
27	2016-11-27	75	117	54	45	1.21	32
28	2016-11-28	65	102	84	57	1.24	16
29	2016-11-29	67	103	98	56	1.02	21
30	2016-11-30	56	86	55	45	1.15	24
1	2016-12-01	22	57	37	30	0.53	36
2	2016-12-02	55	107	72	58	1.61	19
3	2016-12-03	110	163	57	45	1.35	53
4	2016-12-04	87	125	50	41	1.08	45
5	2016-12-05	21	36	32	30	0.59	36
6	2016-12-06	63	105	80	52	1.34	11
7	2016-12-07	85	120	76	50	0.89	13
8	2016-12-08	87	123	95	56	1.56	12
9	2016-12-09	78	102	92	57	0.97	20
10	2016-12-10	140	180	152	79	2.16	14
11	2016-12-11	99	135	154	59	1.81	26
12	2016-12-12	79	104	67	49	1.1	29
13	2016-12-13	70	90	63	52	1.04	26
14	2016-12-14	95	117	96	61	1.18	17
15	2016-12-15	197	254	152	88	2.04	13
16	2016-12-16	95	131	145	74	2.03	12
17	2016-12-17	111	150	137	68	1.92	19
18	2016-12-18	168	223	129	89	2.47	19
19	2016-12-19	221	282	88	78	2.59	13
20	2016-12-20	179	236	95	67	2.14	21
21	2016-12-21	154	211	83	57	1.74	15
22	2016-12-22	50	79	32	29	0.78	35
23	2016-12-23	30	70	46	36	0.61	40
24	2016-12-24	148	187	156	79	1.9	16
25	2016-12-25	59	81	101	53	1.53	28
26	2016-12-26	26	52	34	24	0.56	47
27	2016-12-27	72	94	94	53	1	21
28	2016-12-28	54	88	85	45	1.23	27
29	2016-12-29	29	54	69	41	0.67	25
30	2016-12-30	80	119	106	58	1.82	19
31	2016-12-31	122	164	82	56	1.8	22
1	2017-01-01	170	221	72	52	1.87	30
2	2017-01-02	70	102	57	44	1.21	35
3	2017-01-03	114	161	96	75	2.5	17
4	2017-01-04	102	134	100	72	1.94	21
5	2017-01-05	70	98	126	66	1.09	20
6	2017-01-06	95	135	139	73	1.78	20
7	2017-01-07	210	268	131	85	2.3	14
8	2017-01-08	224	265	114	82	1.88	21
9	2017-01-09	34	55	61	46	0.74	41
10	2017-01-10	25	47	51	37	0.66	42
11	2017-01-11	64	97	110	64	1.28	21
12	2017-01-12	35	54	62	46	0.75	32
13	2017-01-13	19	60	41	30	0.56	42
14	2017-01-14	24	47	59	36	0.64	30
15	2017-01-15	105	143	120	67	1.7	11
16	2017-01-16	104	143	160	63	1.79	18
17	2017-01-17	144	195	140	80	2.17	13
18	2017-01-18	120	157	84	62	1.51	20
19	2017-01-19	122	159	114	55	1.63	22
20	2017-01-20	32	53	66	34	0.68	37
21	2017-01-21	50	106	88	40	1.21	35
22	2017-01-22	54	96	56	33	0.8	39
23	2017-01-23	108	143	100	53	1.55	27
24	2017-01-24	129	174	148	70	1.94	19
25	2017-01-25	117	160	151	68	2.35	28
26	2017-01-26	65	157	41	27	0.94	69
27	2017-01-27	27	83	53	26	0.6	57
28	2017-01-28	65	91	86	35	1.04	46
29	2017-01-29	45	69	46	22	0.7	54
30	2017-01-30	31	50	67	28	0.62	46
31	2017-01-31	67	92	121	50	1.6	34
1	2017-02-01	20	37	42	21	0.49	60
2	2017-02-02	78	105	79	50	1.82	34
3	2017-02-03	124	165	133	68	2.65	38
4	2017-02-04	155	190	68	50	1.71	60
5	2017-02-05	83	104	50	33	0.91	58
6	2017-02-06	20	33	48	28	0.5	54
7	2017-02-07	95	129	148	69	1.48	17
8	2017-02-08	40	74	45	33	0.71	45
9	2017-02-09	19	49	33	22	0.47	56
10	2017-02-10	26	42	37	28	0.57	47
11	2017-02-11	60	92	73	45	0.76	41
12	2017-02-12	145	178	83	62	1.39	38
13	2017-02-13	104	139	100	59	1.5	40
14	2017-02-14	107	142	105	66	1.57	39
15	2017-02-15	89	122	55	41	1.22	77
16	2017-02-16	41	101	31	29	0.59	75
17	2017-02-17	24	56	31	24	0.46	72
18	2017-02-18	57	81	70	49	0.95	46
19	2017-02-19	50	107	48	34	0.91	57
20	2017-02-20	30	55	35	26	0.59	65
21	2017-02-21	68	102	100	57	1.4	35
22	2017-02-22	45	76	43	39	0.9	53
23	2017-02-23	21	37	39	30	0.49	67
24	2017-02-24	62	82	83	60	1.22	44
25	2017-02-25	44	59	61	52	0.93	40
26	2017-02-26	61	80	72	58	1.07	37
27	2017-02-27	55	77	83	49	1.36	55
28	2017-02-28	78	104	55	44	1.17	67
1	2017-03-01	10	27	24	20	0.44	66
2	2017-03-02	46	95	63	53	1.16	35
3	2017-03-03	53	91	62	52	1.04	46
4	2017-03-04	55	85	70	45	0.85	62
5	2017-03-05	36	52	27	24	0.56	69
6	2017-03-06	27	43	31	31	0.57	55
7	2017-03-07	27	56	35	31	0.55	56
8	2017-03-08	33	75	39	37	0.6	55
9	2017-03-09	40	74	36	41	0.6	56
10	2017-03-10	96	136	69	69	1.31	56
11	2017-03-11	141	208	96	73	1.79	61
12	2017-03-12	34	78	24	27	0.49	75
13	2017-03-13	52	83	38	40	0.6	65
14	2017-03-14	95	125	53	54	0.89	60
15	2017-03-15	146	194	88	71	1.46	63
16	2017-03-16	117	160	84	75	1.6	62
17	2017-03-17	155	219	83	68	1.71	75
18	2017-03-18	138	182	50	57	1.17	86
19	2017-03-19	113	163	65	70	1.23	63
20	2017-03-20	57	91	30	40	0.79	67
21	2017-03-21	47	89	33	48	0.76	50
22	2017-03-22	51	84	37	41	0.93	62
23	2017-03-23	88	123	45	53	0.88	63
24	2017-03-24	98	146	66	65	1.2	59
25	2017-03-25	102	144	68	65	1.16	69
26	2017-03-26	133	181	58	66	1.52	57
27	2017-03-27	144	191	49	69	1.34	61
28	2017-03-28	90	142	49	53	1.25	72
29	2017-03-29	83	141	30	37	1.14	94
30	2017-03-30	79	119	24	40	0.71	84
31	2017-03-31	98	135	32	54	0.81	67
1	2017-04-01	75	123	28	56	0.99	61
2	2017-04-02	70	122	37	51	1.22	76
3	2017-04-03	82	138	37	42	1.37	119
4	2017-04-04	78	164	41	33	1.07	140
5	2017-04-05	55	98	29	31	0.87	119
6	2017-04-06	71	102	21	39	0.92	58
7	2017-04-07	93	128	16	36	0.98	80
8	2017-04-08	32	64	11	26	0.58	81
9	2017-04-09	26	69	12	31	0.52	74
10	2017-04-10	66	129	36	50	1.28	78
11	2017-04-11	19	83	8	18	0.45	85
12	2017-04-12	21	71	9	27	0.38	73
13	2017-04-13	43	114	43	37	0.81	83
14	2017-04-14	76	130	27	28	0.95	132
15	2017-04-15	74	124	38	39	1.18	111
16	2017-04-16	51	99	21	43	0.78	75
17	2017-04-17	60	100	24	33	0.86	98
18	2017-04-18	23	75	9	20	0.49	81
19	2017-04-19	33	78	24	38	0.64	55
20	2017-04-20	42	117	21	28	0.83	70
21	2017-04-21	36	101	13	38	0.61	68
22	2017-04-22	34	125	29	27	0.88	101
23	2017-04-23	20	58	12	23	0.54	75
25	2017-04-24	29	52	16	38	0.77	53
26	2017-04-25	18	44	14	31	0.5	58
27	2017-04-26	19	52	12	32	0.43	53
28	2017-04-27	29	81	19	42	0.57	55
29	2017-04-28	31	81	13	42	0.55	56
30	2017-04-29	45	131	27	41	0.95	75
31	2017-04-30	38	173	9	18	0.36	82
1	2017-05-01	33	79	17	37	0.63	80
2	2017-05-02	39	97	20	29	0.75	111
3	2017-05-03	43	97	21	19	0.68	131
4	2017-05-04	49	78	15	28	0.66	84
5	2017-05-05	59	208	9	23	0.6	71
6	2017-05-06	65	348	7	16	0.37	69
7	2017-05-07	46	152	9	24	0.4	81
8	2017-05-08	70	130	18	40	1.06	127
9	2017-05-09	54	121	15	24	0.77	125
10	2017-05-10	36	87	13	21	0.66	126
11	2017-05-11	43	124	15	25	0.76	106
12	2017-05-12	53	218	10	29	0.58	63
13	2017-05-13	30	77	8	18	0.49	88
14	2017-05-14	21	73	6	14	0.39	75
15	2017-05-15	19	40	8	21	0.46	75
16	2017-05-16	30	57	16	36	0.96	88
17	2017-05-17	40	84	17	32	0.88	131
18	2017-05-18	56	159	17	19	0.86	188
19	2017-05-19	56	129	17	23	0.93	206
20	2017-05-20	40	85	15	26	0.85	176
21	2017-05-21	33	83	12	32	0.54	115
22	2017-05-22	23	67	9	30	0.47	57
23	2017-05-23	22	40	8	30	0.42	96
24	2017-05-24	29	54	11	37	0.6	82
25	2017-05-25	9	30	6	15	0.31	89
26	2017-05-26	22	42	10	40	0.43	70
27	2017-05-27	26	54	14	41	0.69	100
28	2017-05-28	35	96	11	22	0.56	139
29	2017-05-29	48	158	14	42	0.66	43
30	2017-05-30	39	68	11	26	0.73	109
31	2017-05-31	36	66	13	31	0.76	107
32	2017-06-01	25	68	11	35	0.44	53
1	2017-06-02	13	41	9	31	0.36	48
2	2017-06-03	14	36	9	29	0.4	66
3	2017-06-04	27	53	20	33	0.9	83
4	2017-06-05	33	56	23	40	0.82	102
5	2017-06-06	35	67	26	38	0.89	93
6	2017-06-07	31	45	12	20	0.62	115
7	2017-06-08	39	57	15	30	0.88	123
8	2017-06-09	21	72	9	26	0.42	74
9	2017-06-10	23	78	20	38	0.47	51
10	2017-06-11	18	48	14	35	0.49	58
11	2017-06-12	21	43	17	36	0.49	64
12	2017-06-13	26	60	18	40	0.46	90
13	2017-06-14	43	88	26	29	1.14	162
14	2017-06-15	53	105	29	46	1.48	210
15	2017-06-16	40	100	21	30	0.85	186
16	2017-06-17	71	129	28	24	1.11	218
17	2017-06-18	65	102	20	28	1.01	173
18	2017-06-19	42	66	13	26	0.78	118
19	2017-06-20	20	31	14	22	0.67	110
20	2017-06-21	28	43	16	31	0.77	86
21	2017-06-22	16	32	8	34	0.46	78
22	2017-06-23	28	48	12	41	0.69	85
23	2017-06-24	21	33	11	27	0.66	91
24	2017-06-25	26	37	7	35	0.63	72
25	2017-06-26	41	65	16	37	1.24	114
26	2017-06-27	38	59	18	27	1.21	131
27	2017-06-28	26	44	17	22	0.72	127
28	2017-06-29	26	47	18	19	0.69	99
29	2017-06-30	52	77	19	20	0.85	133
30	2017-07-01	54	81	18	21	1.01	146
1	2017-07-02	33	53	18	29	0.92	75
2	2017-07-03	30	52	12	31	0.79	91
3	2017-07-04	16	35	15	28	0.58	105
4	2017-07-05	33	58	15	32	0.71	138
5	2017-07-06	36	66	18	29	0.8	134
6	2017-07-07	20	38	9	20	0.57	73
7	2017-07-08	39	51	9	14	0.78	131
8	2017-07-09	22	36	9	18	0.62	107
9	2017-07-10	23	35	5	14	0.59	111
10	2017-07-11	41	64	10	18	1.09	157
11	2017-07-12	47	73	10	16	0.78	151
12	2017-07-13	31	53	7	15	0.7	133
13	2017-07-14	26	43	6	24	0.72	92
14	2017-07-15	29	48	9	29	1.05	101
15	2017-07-16	30	50	7	21	0.83	96
16	2017-07-17	20	35	6	16	0.62	101
17	2017-07-18	33	50	8	18	0.67	106
18	2017-07-19	30	47	8	18	0.69	103
19	2017-07-20	34	49	5	19	0.82	85
20	2017-07-21	7	17	4	16	0.34	82
21	2017-07-22	17	34	9	39	0.58	34
22	2017-07-23	39	66	10	41	0.73	90
23	2017-07-24	34	65	10	47	0.68	80
24	2017-07-25	10	29	8	27	0.38	74
25	2017-07-26	32	67	24	50	1.26	76
26	2017-07-27	34	57	14	35	0.9	85
27	2017-07-28	17	32	6	24	0.43	89
28	2017-07-29	16	35	10	30	0.61	103
29	2017-07-30	37	67	18	33	0.82	125
30	2017-07-31	35	60	19	27	0.96	139
31	2017-08-01	32	57	14	25	0.9	102
1	2017-08-02	20	38	17	25	0.77	42
2	2017-08-03	19	31	10	17	0.63	35
3	2017-08-04	10	18	9	15	0.68	79
4	2017-08-05	14	28	14	25	0.73	64
5	2017-08-06	17	35	19	31	0.89	72
6	2017-08-07	20	33	5	28	0.54	65
7	2017-08-08	27	48	16	38	0.7	89
8	2017-08-09	43	79	19	44	1.14	86
9	2017-08-10	28	51	14	31	1.05	66
10	2017-08-11	25	44	14	26	0.94	84
11	2017-08-12	23	45	22	26	0.86	76
12	2017-08-13	28	52	14	28	0.97	92
13	2017-08-14	26	46	12	31	0.75	62
14	2017-08-15	16	26	5	22	0.57	56
15	2017-08-16	26	48	16	34	0.99	37
16	2017-08-17	19	31	9	27	1.03	40
17	2017-08-18	17	31	10	27	0.82	31
18	2017-08-19	24	42	10	29	0.96	55
19	2017-08-20	29	48	12	29	0.87	67
20	2017-08-21	24	44	15	26	0.92	64
21	2017-08-22	70	97	15	22	1.99	120
22	2017-08-23	13	24	7	21	0.6	49
23	2017-08-24	13	27	8	24	0.47	61
24	2017-08-25	20	52	12	31	0.7	37
25	2017-08-26	15	45	14	31	0.49	44
26	2017-08-27	21	50	24	32	0.99	60
27	2017-08-28	15	28	7	16	0.61	56
28	2017-08-29	10	33	12	23	0.33	43
29	2017-08-30	18	43	15	28	0.58	42
30	2017-08-31	33	72	24	47	1	40
31	2017-09-01	45	77	22	49	1.29	46
1	2017-09-02	39	61	14	43	1.13	77
2	2017-09-03	50	81	24	45	1.38	77
3	2017-09-04	36	58	22	24	0.91	95
4	2017-09-05	29	46	18	24	0.73	81
5	2017-09-06	27	48	14	41	0.97	35
6	2017-09-07	33	64	24	37	1.39	76
7	2017-09-08	48	79	36	35	1.36	76
8	2017-09-09	31	58	12	51	0.78	50
9	2017-09-10	54	86	20	36	1.27	75
10	2017-09-11	17	34	12	28	0.57	47
11	2017-09-12	17	47	18	32	0.68	30
12	2017-09-13	22	53	23	40	0.8	33
13	2017-09-14	27	60	22	42	0.85	53
14	2017-09-15	35	70	32	41	1.05	59
15	2017-09-16	28	61	29	33	0.97	75
16	2017-09-17	20	39	15	33	0.71	52
17	2017-09-18	35	69	30	40	1.37	72
18	2017-09-19	17	44	14	24	0.62	62
19	2017-09-20	19	41	14	35	0.54	45
20	2017-09-21	24	53	24	33	1.01	73
21	2017-09-22	26	49	18	30	0.78	77
22	2017-09-23	21	59	24	33	1.11	62
23	2017-09-24	19	58	18	30	0.61	74
24	2017-09-25	39	75	23	35	1.08	63
25	2017-09-26	26	48	19	29	0.73	49
26	2017-09-27	17	37	12	33	0.69	27
27	2017-09-28	13	37	11	29	0.49	35
28	2017-09-29	24	65	31	45	0.87	29
29	2017-09-30	60	109	34	48	1.37	67
30	2017-10-01	18	53	13	18	0.53	80
1	2017-10-02	10	39	11	23	0.42	36
2	2017-10-03	20	47	12	30	0.56	34
3	2017-10-04
4	2017-10-05	39	76	30	38	1.23	70
5	2017-10-06	29	55	22	28	0.85	90
6	2017-10-07	41	63	21	33	0.93	81
7	2017-10-08	70	96	27	58	1.66	44
8	2017-10-09	41	56	8	32	0.78	23
9	2017-10-10	18	32	9	27	0.55	29
10	2017-10-11	14	32	9	28	0.47	38
11	2017-10-12	33	74	26	45	0.89	23
12	2017-10-13	29	54	16	41	0.83	30
13	2017-10-14	24	51	14	40	0.63	33
14	2017-10-15	43	75	20	52	1.01	15
15	2017-10-16	36	61	11	43	0.85	29
16	2017-10-17	59	98	22	57	1.08	32
17	2017-10-18	118	169	32	81	1.67	29
18	2017-10-19	92	153	44	76	2.36	26
19	2017-10-20	96	151	21	50	2.2	52
20	2017-10-21	41	66	16	30	0.97	54
21	2017-10-22	33	61	11	31	0.55	51
22	2017-10-23	54	87	14	43	0.71	47
23	2017-10-24	95	142	38	78	1.67	33
24	2017-10-25	122	186	42	95	2.69	33
25	2017-10-26	120	182	37	69	2.06	36
26	2017-10-27	80	113	34	51	1.29	61
27	2017-10-28	44	91	23	31	0.75	65
28	2017-10-29	12	45	14	27	0.41	36
29	2017-10-30	39	84	43	52	1.01	21
30	2017-10-31	47	106	44	54	1.32	38
1	2017-11-01	37	77	31	50	0.78	42
2	2017-11-02	117	171	31	60	1.14	17
3	2017-11-03	70	91	21	38	0.78	22
4	2017-11-04	50	84	47	49	1.21	21
5	2017-11-05	62	116	35	44	1.31	52
6	2017-11-06	60	100	31	40	1.04	76
7	2017-11-07	68	120	26	43	1.12	59
8	2017-11-08	15	45	17	33	0.62	38
9	2017-11-09	42	81	38	43	1.05	30
10	2017-11-10	16	98	10	18	0.48	45
11	2017-11-11	23	66	21	35	0.6	23
12	2017-11-12	41	76	38	43	1.27	33
13	2017-11-13	34	64	24	37	0.78	34
14	2017-11-14	14	36	15	23	0.46	35
15	2017-11-15	15	43	18	25	0.44	35
16	2017-11-16	48	90	46	43	1.2	19
17	2017-11-17	61	87	20	29	0.75	36
18	2017-11-18	27	50	23	25	0.6	32
19	2017-11-19	38	57	33	35	0.74	24
20	2017-11-20	35	59	43	43	1.15	23
21	2017-11-21	42	96	38	42	1.12	31
22	2017-11-22	22	57	22	31	0.58	29
23	2017-11-23	19	44	24	30	0.58	25
24	2017-11-24	27	47	34	37	0.7	23
25	2017-11-25	34	56	30	34	0.92	26
26	2017-11-26	38	55	28	35	0.77	26
27	2017-11-27	32	63	36	34	1.07	39
28	2017-11-28	32	88	21	24	0.75	46
29	2017-11-29	16	60	17	25	0.57	43
30	2017-11-30	24	46	29	39	0.71	31
1	2017-12-01	50	82	60	55	1.42	15
2	2017-12-02	103	165	35	51	1.41	33
3	2017-12-03	41	64	26	34	0.87	21
4	2017-12-04	34	52	31	40	0.84	22
5	2017-12-05	55	86	46	50	1.3	15
6	2017-12-06	78	126	73	59	2.05	12
7	2017-12-07	61	84	27	37	1.03	20
8	2017-12-08	79	115	47	51	1.59	11
9	2017-12-09	59	101	56	51	1.95	17
10	2017-12-10	36	84	21	29	0.86	30
11	2017-12-11	22	53	19	20	0.75	25
12	2017-12-12	27	54	28	32	0.82	23
13	2017-12-13	79	118	63	53	1.52	14
14	2017-12-14	113	167	99	70	2.29	10
15	2017-12-15	79	114	54	51	1.49	21
16	2017-12-16	22	50	25	31	0.56	31
17	2017-12-17	46	93	51	48	1.3	19
18	2017-12-18	29	60	34	35	0.86	30
19	2017-12-19	25	68	35	34	0.81	31
20	2017-12-20	61	98	69	58	1.44	16
21	2017-12-21	51	86	52	56	1.59	21
22	2017-12-22	91	128	45	59	1.56	22
23	2017-12-23	127	176	64	74	2.47	15
24	2017-12-24	36	58	31	41	0.9	30
25	2017-12-25	27	56	31	35	0.78	36
26	2017-12-26	20	40	19	25	0.63	35
27	2017-12-27	41	69	51	51	1.2	14
28	2017-12-28	81	121	82	61	1.84	10
29	2017-12-29	124	162	43	53	1.43	21
30	2017-12-30	146	184	66	70	1.84	11
31	2017-12-31	128	177	57	66	2.07	15
