# Supplementary material for: Risk of temperature, humidity and concentrations of air pollutants on the hospitalization of AECOPD
Source: PLoS One. 2019 Nov 26;14(11):e0225307. doi: 10.1371/journal.pone.0225307 (PMC6879126; doi:10.1371/journal.pone.0225307)
Supplement: S2 File — (XLSX) [file pone.0225307.s002.xlsx]

## Sheet: Sheet1
	Date	T	H	SLP	V
1	2014-01-01	-5.2	35	1017	9.8
2	2014-01-02	-1.4	46	1017.3	11.7
3	2014-01-03	-8.6	49	1025	7.2
4	2014-01-04	-8.3	52	1024.6	6.1
5	2014-01-05	-8.9	61	1027.2	7.2
6	2014-01-06	-2.8	69	1023.9	9.8
7	2014-01-07	-5.1	40	1029	13.9
8	2014-01-08	-14.5	39	1032.5	7.2
9	2014-01-09	-13.9	43	1030.2	6.7
10	2014-01-10	-11.3	45	1030.3	5.9
11	2014-01-11	-6.8	33	1030.6	9.4
12	2014-01-12	-17.1	51	1037.2	6.7
13	2014-01-13	-14	45	1034.9	5.9
14	2014-01-14	-11.6	53	1033.3	5
15	2014-01-15	-7.1	54	1030	6.3
16	2014-01-16	-10.3	62	1032	9.8
17	2014-01-17	-11.6	54	1030.1	6.3
18	2014-01-18	-11.7	55	1034.1	8.1
19	2014-01-19	-7.8	76	1022.9	7.6
20	2014-01-20	-15.4	75	1028.7	7.6
21	2014-01-21	-15.2	71	1029.9	4.6
22	2014-01-22	-6.7	69	1023.6	5
	2014-01-23	0.5	64	1015.2	11.7
23	2014-01-24	-2.3	69	1020.5	8.1
24	2014-01-25	-10.2	45	1030.3	9.4
25	2014-01-26	-4.6	38	1023.9	13.5
26	2014-01-27	-3	40	1022.5	13.9
27	2014-01-28	-9.1	37	1025.7	6.3
28	2014-01-29	0.4	54	1011.9	15.7
29	2014-01-30	-9.6	42	1021.9	8.5
30	2014-01-31	-2.1	48	1022.4	8.1
1	2014-02-01	1.8	49	1012.1	13
2	2014-02-02	-5.6	27	1020.3	14.8
3	2014-02-03	-14.1	28	1026.6	9.3
4	2014-02-04	-13	34	1030.2	10.4
5	2014-02-05	-10.5	38	1031.5	6.7
6	2014-02-06	-9.2	39	1032.4	8.5
7	2014-02-07	-9.6	43	1026.1	9.4
8	2014-02-08	-9.4	41	1028.7	12.6
9	2014-02-09	-13.2	43	1035.3	10.4
10	2014-02-10	-11.9	40	1033.3	7.6
11	2014-02-11	-9.8	37	1029.7	5.4
12	2014-02-12	-7.7	37	1035.9	9.8
13	2014-02-13	-8.7	42	1033.2	4.6
14	2014-02-14	-2.7	44	1025.5	10.7
15	2014-02-15	-1.2	75	1026.6	7.8
16	2014-02-16	-4.9	50	1033.7	6.7
17	2014-02-17	-7.6	50	1037.1	7.6
18	2014-02-18	-5.5	35	1031	10.7
19	2014-02-19	-6.1	40	1029.7	7.2
20	2014-02-20	-6.9	47	1030.8	6.3
21	2014-02-21	-3.4	53	1030.6	5.9
22	2014-02-22	-0.5	36	1032.4	6.7
23	2014-02-23	0.4	41	1030.4	4.4
24	2014-02-24	0.6	71	1026.9	8
25	2014-02-25	3.9	68	1025.2	7.2
26	2014-02-26	7	51	1021.3	13.9
27	2014-02-27	-4.2	58	1028.9	8.1
28	2014-02-28	-2.6	49	1026	7.2
1	2014-03-01	-1.5	40	1024.6	9.4
2	2014-03-02	-1.1	40	1025.4	7.6
3	2014-03-03	1.5	57	1023.7	7.2
4	2014-03-04	-2.9	50	1026	9.4
5	2014-03-05	-4.2	37	1028.3	8.7
6	2014-03-06	-6.7	39	1030.4	9.8
7	2014-03-07	-4.4	37	1029.4	7.2
8	2014-03-08	-2.9	35	1023.8	9.4
9	2014-03-09	-5.4	35	1027.4	8.5
10	2014-03-10	0.2	37	1022.3	10.7
11	2014-03-11	3	53	1020.5	11.3
12	2014-03-12	-0.8	39	1023.5	9.4
13	2014-03-13	-0.9	51	1020.2	5.9
14	2014-03-14	2.4	39	1015.3	8.1
15	2014-03-15	5.6	33	1014.9	9.1
16	2014-03-16	7.7	33	1016.1	5.9
17	2014-03-17	7.4	57	1013.2	13.5
18	2014-03-18	4.7	36	1022.4	10.7
19	2014-03-19	6.2	36	1019.8	10.7
20	2014-03-20	1.3	53	1022.3	11.5
21	2014-03-21	4.7	40	1018.5	9.3
22	2014-03-22	7.9	36	1021.1	11.3
23	2014-03-23	8.6	36	1021	5
	2014-03-24	9.4	52	1011.2	13
24	2014-03-25	10.4	63	1011.1	8.5
25	2014-03-26	12.2	67	1011.4	8.1
26	2014-03-27	13.8	56	1011.5	9.1
27	2014-03-28	14.4	49	1010.1	9.8
28	2014-03-29	8.4	68	1012.2	8.1
29	2014-03-30	10.6	42	1016.4	6.7
30	2014-03-31	11.4	31	1016.5	5.9
1	2014-04-01	12.8	60	1012.4	11.3
2	2014-04-02	7.2	46	1020.2	10.7
3	2014-04-03	4.2	32	1019.9	10.4
4	2014-04-04	4.4	50	1016.6	9.8
5	2014-04-05	2.4	45	1019.9	10.4
6	2014-04-06	12.6	28	1012.6	14.4
7	2014-04-07	12.4	36	1014.1	6.3
8	2014-04-08	14.9	36	1012.7	9.8
9	2014-04-09	11.7	45	1016.6	11.3
10	2014-04-10	10.3	26	1021.7	10.7
11	2014-04-11	11.6	27	1017.9	6.7
12	2014-04-12	12.9	33	1016.8	6.7
13	2014-04-13	14.4	38	1017.3	5.4
14	2014-04-14	17.9	45	1016.2	18.9
15	2014-04-15	11.2	24	1019.6	10.7
16	2014-04-16	15.3	20	1013.8	9.8
17	2014-04-17	13.9	27	1014.1	10.7
18	2014-04-18	12.3	25	1021	10.4
19	2014-04-19	14.4	30	1017.2	9.8
20	2014-04-20	12.8	41	1013.8	11.3
21	2014-04-21	14.1	33	1013.9	9.4
22	2014-04-22	17.7	24	1011.6	10.7
23	2014-04-23	18.6	45	1012.1	15.7
24	2014-04-24	18.1	35	1016.7	13.9
25	2014-04-25	19.7	34	1019	13
26	2014-04-26	16.4	57	1020.3	12.6
27	2014-04-27	14.4	32	1020.6	8.5
28	2014-04-28	16.3	30	1016.2	7.6
29	2014-04-29	17.7	33	1011.3	6.3
30	2014-04-30	20.7	30	1007.7	11.7
1	2014-05-01	22.1	34	1006.5	16.1
2	2014-05-02	6.4	80	1013.2	10.4
3	2014-05-03	12.9	58	1010.4	13
4	2014-05-04	6.3	69	1011.1	16.7
5	2014-05-05	8.8	57	1013.8	9.8
6	2014-05-06	13.8	44	1009.8	13.3
7	2014-05-07	9.6	79	1009.1	8.1
8	2014-05-08	11.8	52	1015.2	6.7
9	2014-05-09	13.4	48	1019.7	4.6
10	2014-05-10	19.2	41	1017.2	6.3
11	2014-05-11	12.7	89	1001.2	7.6
12	2014-05-12	13.3	79	997.7	12.2
13	2014-05-13	19.3	57	998.2	14.4
14	2014-05-14	17.4	50	999.7	6.3
15	2014-05-15	14.8	43	1001.7	10.7
16	2014-05-16	15.1	63	1010.5	7.8
17	2014-05-17	17.7	53	1012.4	5.7
18	2014-05-18	20.4	40	1009	15.4
19	2014-05-19	16.9	68	1006.2	7.6
20	2014-05-20	14.2	90	1005.8	7.8
21	2014-05-21	17.3	78	1006.5	5.9
22	2014-05-22	22	56	1009.3	5.4
23	2014-05-23	24.7	50	1011.4	13.9
24	2014-05-24	19.6	67	1010.5	9.8
25	2014-05-25	16.8	84	1001.2	9.1
26	2014-05-26	19.7	39	995	13
27	2014-05-27	23.2	40	994.4	6.3
28	2014-05-28	23.2	35	999.5	11.3
29	2014-05-29	24.7	41	1001.8	9.1
30	2014-05-30	25.4	37	1007.8	4.3
31	2014-05-31	26.8	46	1007.2	13.3
1	2014-06-01	25.4	50	1009.4	9.1
2	2014-06-02	21.1	69	1009.3	5.9
3	2014-06-03	23.5	60	1007	8.1
4	2014-06-04	25.3	55	1005.5	7.6
5	2014-06-05	24	58	1005.2	5
6	2014-06-06	21.3	66	1004.6	8.5
7	2014-06-07	20	77	1001.5	8.1
8	2014-06-08	18.4	79	1005	7.2
9	2014-06-09	19.9	72	1009.4	6.3
10	2014-06-10	19.8	67	1010	7.2
11	2014-06-11	19.4	76	1006.7	7.8
12	2014-06-12	20.4	77	1004.5	8.7
13	2014-06-13	20.9	61	1005.8	10.4
14	2014-06-14	24.7	46	1005.1	8.5
15	2014-06-15	25.7	52	1003	10.4
16	2014-06-16	23.8	70	1002.8	7.2
17	2014-06-17	20.8	86	1002.9	5.7
18	2014-06-18	20.1	87	1003.2	7.2
19	2014-06-19	21.7	76	1005.3	7.2
20	2014-06-20	21.2	80	1008.4	5.7
21	2014-06-21	21.8	76	1008.2	5.4
22	2014-06-22	20.4	80	1007.3	5.2
23	2014-06-23	21.3	73	1005.3	5.2
24	2014-06-24	25.1	64	1004	7.2
25	2014-06-25	25.7	56	1004	10.7
26	2014-06-26	21.6	81	1002.9	9.4
27	2014-06-27	20.5	81	1002.7	7.6
28	2014-06-28	21.2	86	1003.4	5
29	2014-06-29	23.7	79	1005.6	4.6
30	2014-06-30	25.8	69	1006.9	4.1
1	2014-07-01	25.4	71	1007.3	6.7
2	2014-07-02	25.7	65	1004.1	7.6
3	2014-07-03	24.2	74	1002.7	7.6
4	2014-07-04	25.4	72	1007.2	7.2
5	2014-07-05	27	62	1007.3	9.4
6	2014-07-06	25.4	60	1005.3	13.7
7	2014-07-07	26.8	57	1003	9.1
8	2014-07-08	24.2	75	1002.3	7.6
9	2014-07-09	24.1	61	1000.5	8.1
10	2014-07-10	25.8	52	997.3	8.5
11	2014-07-11	23.3	68	1000	6.3
12	2014-07-12	24.4	66	1001.1	5.9
13	2014-07-13	-	-	-	-
14	2014-07-14	24.9	69	1004.6	7.8
15	2014-07-15	24.4	65	1005.9	8.1
16	2014-07-16	24.1	76	1006	10.2
17	2014-07-17	24.6	81	1007.6	7.8
18	2014-07-18	26.2	80	1008.4	8.3
19	2014-07-19	27.3	80	1008.9	6.7
20	2014-07-20	28.6	69	1004.8	12.2
21	2014-07-21	23.4	90	1002.6	7.2
22	2014-07-22	24.3	82	1003.7	5.4
23	2014-07-23	25.9	69	1002.2	11.7
24	2014-07-24	23.8	66	1006.6	5.4
25	2014-07-25	22.6	75	1005.7	7.6
26	2014-07-26	22.9	69	1009.1	8.1
27	2014-07-27	23.8	70	1008.6	5.9
28	2014-07-28	24.6	65	1005.6	9.8
29	2014-07-29	24.8	62	1006.4	8.1
30	2014-07-30	23.1	76	1007.6	6.7
31	2014-07-31	26.2	72	1007.5	6.7
1	2014-08-01	28.1	74	1006.2	9.8
2	2014-08-02	28.9	68	1002.3	6.3
3	2014-08-03	28.4	71	1000.4	10.4
4	2014-08-04	24.4	61	1002.9	9.4
5	2014-08-05	23.6	62	1004.9	4.4
6	2014-08-06	22.3	67	1007.9	5.4
7	2014-08-07	21.6	63	1009.6	5.9
	2014-08-08	23.7	52	1009	6.7
8	2014-08-09	25.8	54	1006.1	6.7
9	2014-08-10	25.1	58	1002.4	5.4
10	2014-08-11	22.7	77	1002.2	5.9
11	2014-08-12	22.3	63	1005.9	6.7
12	2014-08-13	24	50	1007.8	8.1
13	2014-08-14	21.9	77	1007.5	5
14	2014-08-15	22.4	76	1007.7	8.1
15	2014-08-16	23.9	67	1009.2	7.8
16	2014-08-17	22.8	78	1011.5	5.7
17	2014-08-18	23.4	79	1011.2	4.4
18	2014-08-19	23.7	69	1010.2	4.1
19	2014-08-20	26.4	62	1008	10.2
20	2014-08-21	24.9	78	1007.3	7.6
	2014-08-22	24.8	75	1006.7	6.3
21	2014-08-23	22.5	80	1006.8	6.7
22	2014-08-24	24	76	1007.9	5.9
23	2014-08-25	21.3	89	1010.2	5.9
24	2014-08-26	21.5	68	1012.7	6.3
25	2014-08-27	24.1	68	1014.5	7.2
26	2014-08-28	23.7	71	1015.6	5.2
27	2014-08-29	23.7	64	1016.1	8.1
28	2014-08-30	23.5	60	1014.3	4.6
29	2014-08-31	23.1	62	1014.7	4.3
1	2014-09-01	22.8	64	1017.3	5.2
2	2014-09-02	20.9	71	1015.3	9.4
3	2014-09-03	16.7	70	1011	8.1
4	2014-09-04	18.5	67	1008.9	8.5
5	2014-09-05	18.9	64	1012.1	5
6	2014-09-06	21.8	62	1011.2	5
7	2014-09-07	23.2	64	1006.8	9.4
8	2014-09-08	17.2	52	1008.7	8.7
9	2014-09-09	16.2	44	1011.9	5.2
10	2014-09-10	17.2	45	1014.9	5.2
11	2014-09-11	19.3	46	1015.2	5.2
12	2014-09-12	18.4	48	1014.7	8.1
13	2014-09-13	20.3	54	1013.9	5
14	2014-09-14	13	71	1017.1	6.7
15	2014-09-15	14.1	44	1017	7.2
16	2014-09-16	16.1	43	1018.7	5.4
17	2014-09-17	16.2	44	1019	5.2
18	2014-09-18	17.7	47	1017	5
19	2014-09-19	19.5	54	1011.9	7.6
20	2014-09-20	15.2	78	1014.5	5.4
21	2014-09-21	16	64	1018.2	3.5
22	2014-09-22	18.3	62	1018.5	5.2
23	2014-09-23	15.7	81	1017.7	9.1
24	2014-09-24	14.1	63	1015.7	7.2
25	2014-09-25	14.4	48	1016	6.3
26	2014-09-26	18.4	52	1011.6	10.7
27	2014-09-27	13.4	58	1016.6	7.6
28	2014-09-28	15.8	55	1015.2	5
29	2014-09-29	3.3	82	1025.2	11.3
30	2014-09-30	6.4	49	1023.1	7.2
1	2014-10-01	9.6	63	1015.2	6.7
2	2014-10-02	5.3	92	1013.2	5.9
3	2014-10-03	7.6	67	1019.4	4.4
4	2014-10-04	12.5	57	1021	7.2
5	2014-10-05	14.5	44	1022.2	10.4
6	2014-10-06	10	49	1021.4	4.1
7	2014-10-07	13.6	64	1019.9	9.1
8	2014-10-08	17.6	56	1018.3	10.7
9	2014-10-09	16.3	65	1021.2	9.4
10	2014-10-10	13.9	69	1022	5
11	2014-10-11	18.4	61	1022.8	10.4
12	2014-10-12	9.8	32	1029.5	13
13	2014-10-13	6.1	36	1022.9	9.4
14	2014-10-14	6.2	41	1016.5	5.4
15	2014-10-15	12.7	44	1013.2	13.5
16	2014-10-16	9.2	43	1018.2	7.2
17	2014-10-17	13.4	63	1016	9.4
18	2014-10-18	17.1	60	1017.2	9.4
19	2014-10-19	17.4	59	1015.3	15.4
20	2014-10-20	7.9	36	1023.8	12.6
21	2014-10-21	4.6	24	1025.5	9.1
22	2014-10-22	6.4	33	1020.4	5.4
23	2014-10-23	16.1	57	1012.7	12.6
24	2014-10-24	18.3	64	1010.1	12.6
25	2014-10-25	16	58	1013.2	13
26	2014-10-26	5.6	25	1028	11.3
27	2014-10-27	0.3	40	1031.9	8.5
28	2014-10-28	3.2	37	1026.7	6.7
29	2014-10-29	8.8	57	1024.2	6.1
30	2014-10-30	10.5	64	1024.1	9.1
31	2014-10-31	8.1	71	1019.2	5
1	2014-11-01	9.4	50	1015.4	8.7
2	2014-11-02	3.7	38	1017.1	9.1
3	2014-11-03	4.7	44	1016.6	7.2
4	2014-11-04	12.3	44	1014.8	19.1
5	2014-11-05	10	36	1019.4	11.3
6	2014-11-06	0.6	41	1031.2	10.7
7	2014-11-07	-1.4	46	1030.5	6.1
8	2014-11-08	-0.1	43	1026.1	4.1
9	2014-11-09	2.4	53	1023.4	7.2
10	2014-11-10	5.7	59	1018.8	7.2
11	2014-11-11	5.9	37	1014.2	10.7
12	2014-11-12	-3.8	23	1021.5	17.6
13	2014-11-13	-3	39	1023	8.1
14	2014-11-14	-3.5	40	1027.8	6.1
15	2014-11-15	0.4	58	1027.9	5.4
16	2014-11-16	1.6	75	1025.9	7.2
17	2014-11-17	-2.6	59	1029.8	3.5
18	2014-11-18	-1.3	71	1028.8	6.3
19	2014-11-19	4.7	63	1021.4	8.5
20	2014-11-20	7.4	69	1017.1	10.4
21	2014-11-21	1.3	64	1022.2	4.6
22	2014-11-22	-2.7	51	1027.5	3.5
23	2014-11-23	3.6	63	1024.7	9.4
24	2014-11-24	-2.3	45	1026.6	8.1
25	2014-11-25	-2.5	63	1018.2	4.4
26	2014-11-26	6.8	42	1017.9	13.5
27	2014-11-27	0.2	27	1025.4	9.8
28	2014-11-28	-3.1	49	1020.5	5.4
29	2014-11-29	1.1	62	1019.5	5
30	2014-11-30	-1.7	76	1016.8	11.3
1	2014-12-01	-10.4	36	1024.7	16.1
2	2014-12-02	-8.3	29	1021.3	13.9
3	2014-12-03	-8.2	27	1020.5	12.6
4	2014-12-04	-10.2	36	1023.7	10.4
5	2014-12-05	-10.4	41	1024.2	8.1
6	2014-12-06	-12.6	61	1029.2	6.3
7	2014-12-07	-12.4	63	1029.6	4.8
8	2014-12-08	-11.9	60	1036.3	5.4
9	2014-12-09	-2.8	46	1030.5	9.4
10	2014-12-10	-5.7	75	1024.5	9.1
11	2014-12-11	-14.4	73	1028.9	3.5
12	2014-12-12	-10.7	56	1024.4	7.6
13	2014-12-13	-15.2	62	1028.5	6.3
14	2014-12-14	-12.9	67	1029.1	5
15	2014-12-15	-10.9	73	1025.2	7.2
16	2014-12-16	-17.2	62	1025.7	7.2
17	2014-12-17	-20.1	58	1033.4	9.1
18	2014-12-18	-9.3	64	1028.7	9.1
19	2014-12-19	-5.2	59	1022.8	8.5
20	2014-12-20	-16.8	70	1026.9	5.4
21	2014-12-21	-13.1	61	1021.8	6.7
22	2014-12-22	-9.5	68	1021.3	4.1
23	2014-12-23	-3.8	61	1021.6	5.9
24	2014-12-24	-10.4	76	1029.4	5.9
25	2014-12-25	-12.8	72	1032.9	4.1
26	2014-12-26	-9.2	69	1031.1	5
27	2014-12-27	-3.1	72	1024.5	6.3
28	2014-12-28	-7.1	73	1017.2	5.4
29	2014-12-29	-4.7	70	1012.6	7.2
30	2014-12-30	-7.5	58	1021.1	7.6
31	2014-12-31	-	-	-	-
1	2015-01-01	-13.1	55	1027.6	5.9
2	2015-01-02	-13.7	59	1026.7	4.1
3	2015-01-03	-4.9	63	1014.1	8.5
4	2015-01-04	-6.5	67	1017.8	5.4
5	2015-01-05	-5.7	48	1021.5	11.7
6	2015-01-06	-9.1	32	1025.6	9.4
7	2015-01-07	-14.2	49	1032.2	6.1
8	2015-01-08	-15.1	62	1029.8	4.3
9	2015-01-09	-11.7	69	1026	4.1
10	2015-01-10	-6.4	71	1023.5	8.1
11	2015-01-11	-12.8	73	1036.4	6.7
12	2015-01-12	-12.3	64	1037.3	5.4
13	2015-01-13	-6.1	62	1032.2	6.3
14	2015-01-14	-7.2	73	1030.8	7.2
15	2015-01-15	-8.6	78	1026.8	8.1
16	2015-01-16	-11.8	76	1028.2	9.3
17	2015-01-17	-11	62	1028.1	6.7
18	2015-01-18	-4.8	75	1017.1	10.4
19	2015-01-19	-13	71	1028.4	5.9
20	2015-01-20	-6.8	71	1026.5	6.1
21	2015-01-21	-11	70	1028.5	6.7
22	2015-01-22	-13.2	74	1023.6	5
23	2015-01-23	-3.7	66	1019.9	9.1
24	2015-01-24	-6.7	64	1028.4	6.7
25	2015-01-25	-1.6	76	1024.1	4.3
26	2015-01-26	-9	52	1031.2	12.2
27	2015-01-27	-16.6	54	1036.3	6.3
28	2015-01-28	-14.4	57	1034	6.3
29	2015-01-29	-8	50	1027.8	8.1
30	2015-01-30	-14	52	1035.1	6.7
31	2015-01-31	-12.9	58	1037	5.9
1	2015-02-01	-9.6	64	1035.1	4.4
2	2015-02-02	-7.7	62	1033.1	5.4
3	2015-02-03	-3.8	58	1029.3	5.7
4	2015-02-04	-5.7	53	1028.5	7.2
5	2015-02-05	-8.8	67	1026.4	5.7
6	2015-02-06	-1.6	51	1023	9.1
7	2015-02-07	-12.4	21	1032.7	16.1
8	2015-02-08	-16.8	41	1032.5	6.3
9	2015-02-09	-10.2	52	1022.5	6.1
10	2015-02-10	-9.4	57	1016.3	5.7
11	2015-02-11	-6.2	44	1016.6	7.2
12	2015-02-12	-6.3	49	1019.2	7.2
13	2015-02-13	-3	75	1016.1	8.7
14	2015-02-14	0.6	63	1016.7	7.6
15	2015-02-15	0.2	78	1019.5	5.2
16	2015-02-16	-1.7	89	1016.1	9.4
17	2015-02-17	-5.9	82	1024.1	7.2
18	2015-02-18	-7.9	64	1031.1	7.8
19	2015-02-19	-6.4	71	1027.2	4.6
20	2015-02-20	0.7	68	1020.5	10.2
21	2015-02-21	0.6	72	1012.6	13
22	2015-02-22	-2.9	47	1017	13.5
23	2015-02-23	-5.9	50	1020.2	7.8
24	2015-02-24	-1.1	56	1017.7	7.8
25	2015-02-25	-3.7	65	1019.9	11.3
26	2015-02-26	-6.6	49	1026.6	10.2
27	2015-02-27	-5.3	55	1032.4	4.6
28	2015-02-28	-1.6	69	1021	14.4
1	2015-03-01	-1.6	54	1016.8	9.1
2	2015-03-02	0.3	64	1013.2	11.7
3	2015-03-03	-4.2	45	1018.6	15.4
4	2015-03-04	-5.4	59	1027.6	7.2
5	2015-03-05	-0.8	47	1024.9	10.7
6	2015-03-06	2.6	46	1018.4	12.2
7	2015-03-07	2.7	64	1021.5	5.2
8	2015-03-08	-5.1	68	1026.8	10.7
9	2015-03-09	-7.4	38	1031.6	11.3
10	2015-03-10	-6.4	46	1025.1	6.3
11	2015-03-11	-4.3	36	1020.6	8.1
12	2015-03-12	-1.2	35	1017.6	7.6
13	2015-03-13	-2.8	56	1023.9	4.4
14	2015-03-14	2.7	41	1019.3	10.4
15	2015-03-15	5.3	52	1016.5	9.8
16	2015-03-16	4.6	78	1016.8	9.4
17	2015-03-17	3.2	41	1021.5	8.5
18	2015-03-18	5.1	48	1013.5	6.3
19	2015-03-19	4.6	52	1017	4.8
20	2015-03-20	6	40	1016.1	4.1
21	2015-03-21	6.9	23	1017.8	11.9
22	2015-03-22	0.4	20	1027.5	11.3
23	2015-03-23	-1.9	27	1032.3	11.5
24	2015-03-24	1.6	29	1032.8	8
25	2015-03-25	8.4	31	1029.9	10.7
26	2015-03-26	12.9	31	1025.3	17.6
27	2015-03-27	13.4	26	1015.8	18.5
28	2015-03-28	6.9	68	1014.4	8.7
29	2015-03-29	11.3	50	1014.1	6.7
30	2015-03-30	14.3	44	1012.1	11.7
31	2015-03-31	6.8	55	1019.9	11.3
1	2015-04-01	9	27	1017	7.8
2	2015-04-02	4.9	83	1001.1	12.2
3	2015-04-03	6.1	69	1013.7	9.1
		8.8	71	1013.8	6.7
		5	52	1020.9	12.2
		-0.1	36	1030.5	8.1
		0.5	35	1029.6	7.8
		7	41	1022.4	15.7
		8.9	51	1020.5	18.5
4	2015-04-10	10	-	1022.6	6.7
5	2015-04-11	6.9	90	1025	6.7
6	2015-04-12	7.5	77	1027.5	12.2
7	2015-04-13	8.6	53	1017.8	7.2
8	2015-04-14	11.3	45	1005.2	5.9
9	2015-04-15	16.2	38	1000	14.4
10	2015-04-16	8.6	38	1007.1	10.4
11	2015-04-17	12.7	43	1010.2	11.9
12	2015-04-18	16.2	35	1012.3	9.4
13	2015-04-19	9.8	22	1014.7	12.4
14	2015-04-20	13.6	19	1010.1	10.4
15	2015-04-21	11.1	34	1011.7	7.2
16	2015-04-22	17	19	1013.5	15.4
17	2015-04-23	13	29	1016.6	8.7
18	2015-04-24	11.8	24	1017.6	6.7
19	2015-04-25	21.8	28	1008.9	18.5
20	2015-04-26	23.6	33	1007.2	18
21	2015-04-27	21.5	33	1008.2	13.3
22	2015-04-28	19	38	1012.8	6.1
23	2015-04-29	20.4	39	1011.6	7.2
24	2015-04-30	21.2	31	1011.3	9.8
1	2015-05-01	23	41	1009	13.9
2	2015-05-02	16.7	78	1009.7	9.3
3	2015-05-03	16.4	27	1010.2	13
4	2015-05-04	15.7	19	1006.8	18.9
5	2015-05-05	14.3	24	1006.4	13.3
6	2015-05-06	11.9	23	1011.6	4.1
7	2015-05-07	13.4	38	1011.2	12.2
8	2015-05-08	7.6	70	1015.6	9.4
9	2015-05-09	9.4	58	1017.9	8.5
10	2015-05-10	14.8	42	1015.2	5.2
11	2015-05-11	13.4	68	999.7	9.8
12	2015-05-12	10.2	82	990.5	12.6
13	2015-05-13	19.9	54	995.7	7.2
14	2015-05-14	18.6	36	1007.3	10.7
15	2015-05-15	16	24	1011	11.3
16	2015-05-16	20.7	28	1004.9	14.8
17	2015-05-17	20.7	50	999.8	17.6
18	2015-05-18	13.5	77	1000	7.6
19	2015-05-19	11.4	67	1005.3	8.1
20	2015-05-20	17.6	47	1010.3	9.4
21	2015-05-21	21.8	37	1006.3	16.7
22	2015-05-22	22.4	34	1007.7	17.6
23	2015-05-23	21.2	36	1007.6	15.7
24	2015-05-24	22.4	37	1005.9	14.8
25	2015-05-25	26.1	34	1005.4	15.4
26	2015-05-26	25.1	40	1005.5	13.9
27	2015-05-27	23.2	44	1006	9.4
28	2015-05-28	23.8	32	1005	14.4
29	2015-05-29	17.8	81	1006.7	9.1
30	2015-05-30	17.5	40	1006.1	5.9
31	2015-05-31	26.3	33	999.3	24.3
1	2015-06-01	22.3	50	1005.1	8.5
2	2015-06-02	15.1	73	1008.5	8.1
3	2015-06-03	20.7	34	1008	9.3
4	2015-06-04	23.2	37	1003.1	18
5	2015-06-05	16.9	74	1002.4	5.4
6	2015-06-06	18.6	77	1005.2	10.4
7	2015-06-07	20.9	66	1007.1	9.4
8	2015-06-08	16.5	81	1004.3	7.2
9	2015-06-09	19.9	69	1005.1	10.2
10	2015-06-10	18.9	74	1003.1	7.6
11	2015-06-11	18.9	79	997.4	8.1
12	2015-06-12	17.4	84	999.8	8.1
13	2015-06-13	19.6	74	1005.1	3.5
14	2015-06-14	22	65	1007	4.1
15	2015-06-15	24.2	58	1006	7.2
16	2015-06-16	23.6	63	1004.1	5.2
17	2015-06-17	23.9	66	1003.1	5
18	2015-06-18	20.9	76	1006.7	5.7
19	2015-06-19	20.9	71	1009.2	6.1
20	2015-06-20	22.7	66	1008.8	4.6
21	2015-06-21	25.2	56	1007.6	10.7
22	2015-06-22	24.4	58	1007.5	11.3
23	2015-06-23	24.5	57	1008.4	9.8
24	2015-06-24	24.2	57	1005.2	9.4
25	2015-06-25	23	69	1001.4	7.2
26	2015-06-26	24.4	67	1001.3	4.4
27	2015-06-27	24.4	68	1006.6	7.2
28	2015-06-28	26.4	60	1006.2	11.3
29	2015-06-29	16.4	89	1006.2	8.5
30	2015-06-30	19.4	66	996.8	6.7
1	2015-07-01	18.4	67	995.8	11.7
2	2015-07-02	16.4	77	1003.1	5.4
3	2015-07-03	18.9	72	1008.6	5.7
4	2015-07-04	21.8	63	1010	4.4
5	2015-07-05	21.8	67	1011	4.1
6	2015-07-06	23	62	1010.7	4.4
7	2015-07-07	24.1	62	1009.9	4.1
8	2015-07-08	26.7	53	1011.7	5.2
9	2015-07-09	27.8	51	1013	4.4
10	2015-07-10	26.5	67	1011.3	6.7
11	2015-07-11	27.2	66	1006.4	10.7
12	2015-07-12	26.2	67	996.5	7.6
13	2015-07-13	24.2	66	996.3	11.3
14	2015-07-14	27.1	55	1003.8	6.7
15	2015-07-15	27.5	50	1006.9	9.8
16	2015-07-16	25.8	53	1007.1	7.2
17	2015-07-17	24.2	59	1006.1	4.8
18	2015-07-18	27.1	53	1007.6	8.1
19	2015-07-19	25.7	54	1009.7	6.7
20	2015-07-20	26.5	58	1007.9	6.7
21	2015-07-21	25.8	69	1005	6.7
22	2015-07-22	27.3	65	1004.6	7.2
23	2015-07-23	26.7	70	1003.7	7.2
24	2015-07-24	25.6	73	1002.2	7.8
25	2015-07-25	24.6	78	1001.5	8.5
26	2015-07-26	26.4	74	1004.7	9.8
27	2015-07-27	24.6	79	1004.8	7.8
28	2015-07-28	25.3	79	1003.5	10.2
29	2015-07-29	25.8	75	1003.3	5.9
30	2015-07-30	22.4	88	1005.4	5.4
31	2015-07-31	23.9	83	1007.5	5.7
1	2015-08-01	25.4	79	1006	5.2
2	2015-08-02	25.9	80	1002.7	9.1
3	2015-08-03	26.7	79	1000.3	10.4
4	2015-08-04	24.6	74	1000.8	5.7
5	2015-08-05	27	63	1004.5	8.5
6	2015-08-06	23.6	85	1010	5.4
7	2015-08-07	23.9	85	1013.9	6.1
8	2015-08-08	25.8	78	1011.2	9.4
9	2015-08-09	23.4	82	1009.6	8.1
10	2015-08-10	24.2	73	1009.4	4.3
11	2015-08-11	24.7	67	1007	5
12	2015-08-12	25.1	65	1005.9	4.6
13	2015-08-13	25.3	67	1003.7	4.4
14	2015-08-14	27.6	66	1002.3	9.4
15	2015-08-15	25.3	74	1004.8	8.7
16	2015-08-16	23.4	82	1006	5.4
17	2015-08-17	25.8	71	1007.9	6.7
18	2015-08-18	24.8	68	1011.1	8.5
19	2015-08-19	22.4	79	1011	5.9
20	2015-08-20	21.4	77	1006.4	3.5
21	2015-08-21	21.3	71	1004.2	5.2
22	2015-08-22	23.1	66	1006.4	4.6
23	2015-08-23	23.6	69	1009.1	6.3
24	2015-08-24	24.2	69	1009.9	6.7
25	2015-08-25	24.4	64	1007.3	9.8
26	2015-08-26	22.2	61	1007.1	7.6
27	2015-08-27	21.3	63	1007.1	8.1
28	2015-08-28	18.7	86	1006.5	5.7
29	2015-08-29	19.1	80	1009.5	4.3
30	2015-08-30	20.6	83	1011.3	2.4
31	2015-08-31	22.4	73	1012.5	3.5
1	2015-09-01	23.1	71	1011.5	5.9
2	2015-09-02	21.8	76	1011.3	6.7
3	2015-09-03	21.1	61	1013.8	5
4	2015-09-04	22	52	1012.7	8.5
5	2015-09-05	20	44	1011	11.7
6	2015-09-06	18.3	49	1012	6.7
7	2015-09-07	18.8	53	1014.2	4.1
8	2015-09-08	21.6	58	1016.5	5.7
9	2015-09-09	18.5	73	1020	10.7
10	2015-09-10	19.2	44	1016.6	7.6
11	2015-09-11	17.2	44	1012.1	6.7
12	2015-09-12	15.3	57	1012.8	7.8
13	2015-09-13	19.5	55	1014.1	10.2
14	2015-09-14	21.7	54	1019.7	10.7
15	2015-09-15	21.4	55	1019.4	6.1
16	2015-09-16	20.9	59	1017.8	6.7
17	2015-09-17	21.4	58	1017.2	5.7
18	2015-09-18	19.6	71	1016.5	9.1
19	2015-09-19	17.2	64	1015.5	5.9
20	2015-09-20	17.4	52	1012.7	4.4
21	2015-09-21	20.3	55	1012.5	10.4
22	2015-09-22	22.2	50	1011.2	10.4
23	2015-09-23	16.1	88	1010.8	5.9
24	2015-09-24	14.9	86	1009.9	4.4
25	2015-09-25	13.7	83	1010.2	4.1
26	2015-09-26	14.2	57	1013.1	5.7
27	2015-09-27	17.2	54	1016.1	9.8
28	2015-09-28	11.9	60	1025.6	4.4
29	2015-09-29	13.1	53	1027	5.4
30	2015-09-30	17.6	56	1012.9	11.9
1	2015-10-01	10.1	58	1006.5	13.5
2	2015-10-02	13.9	34	1010.3	12.6
3	2015-10-03	10.4	39	1021.7	9.1
4	2015-10-04	15.7	67	1022.6	5
5	2015-10-05	20.1	61	1016.6	11.7
6	2015-10-06	19.7	67	1015.9	7.6
7	2015-10-07	19.7	58	1014	10.4
8	2015-10-08	9.4	45	1014.3	5.9
9	2015-10-09	9.7	42	1008.8	9.4
10	2015-10-10	8.2	60	1009.1	7.6
11	2015-10-11	7.6	82	1014.8	5.9
12	2015-10-12	9.7	58	1017.7	6.3
13	2015-10-13	8.9	53	1020	5.9
14	2015-10-14	13.1	60	1017.5	7.2
15	2015-10-15	14.4	68	1017.9	5
16	2015-10-16	15.3	67	1017.8	5.9
17	2015-10-17	16.3	51	1020.1	11.7
18	2015-10-18	6.4	39	1024.2	7.6
19	2015-10-19	10.9	50	1016.5	9.4
20	2015-10-20	7.9	56	1021.5	9.8
21	2015-10-21	5.6	69	1025.4	5.7
22	2015-10-22	6.1	64	1021.5	3.5
23	2015-10-23	10	75	1017.6	8.1
24	2015-10-24	4.7	33	1029.4	9.1
25	2015-10-25	4.2	44	1025	6.1
26	2015-10-26	8.7	52	1012.4	9.8
27	2015-10-27	5.4	36	1015.9	7.6
28	2015-10-28	3.8	36	1021.9	9.1
29	2015-10-29	2.6	37	1024.7	9.1
30	2015-10-30	-0.2	51	1030.3	7.2
31	2015-10-31	1.7	54	1029.3	5
1	2015-11-01	5.3	52	1022.1	5
2	2015-11-02	5.8	78	1021.8	6.7
3	2015-11-03	12.4	54	1023.5	11.3
4	2015-11-04	12.2	60	1025.2	13.5
5	2015-11-05	2.3	32	1035.5	16.7
6	2015-11-06	2.4	29	1032.3	13.9
7	2015-11-07	0.1	79	1026.6	9.8
8	2015-11-08	-0.8	73	1024.1	6.7
9	2015-11-09	-1.9	75	1028.3	5.4
10	2015-11-10	-1	75	1031.2	6.3
11	2015-11-11	-1.6	84	1032.5	4.6
12	2015-11-12	1.1	88	1029	5.2
13	2015-11-13	6.6	84	1019.9	4.6
14	2015-11-14	10.4	78	1015.1	9.8
15	2015-11-15	4	55	1024.5	11.7
16	2015-11-16	1.6	48	1021.2	7.2
17	2015-11-17	-2.3	46	1031.1	15.4
18	2015-11-18	-0.5	46	1027.1	9.8
19	2015-11-19	-5.3	73	1029.2	10.4
20	2015-11-20	-5.9	68	1031.8	8.1
21	2015-11-21	-6.1	59	1036.4	8.5
22	2015-11-22	-6.5	65	1037.7	12.2
23	2015-11-23	-10.6	62	1039.5	16.1
24	2015-11-24	-11.2	53	1036	10.4
25	2015-11-25	-10.1	53	1026.8	15.4
26	2015-11-26	-12.4	57	1027.4	9.1
27	2015-11-27	-12.4	67	1027.9	3.5
28	2015-11-28	-8.5	58	1030.9	4.4
29	2015-11-29	-5.2	83	1026.2	4.1
30	2015-11-30	-7.3	80	1026.3	4.4
1	2015-12-01	1.8	81	1016.7	8.1
2	2015-12-02	-2	47	1013.1	10.4
3	2015-12-03	-6.4	61	1017.1	10.7
4	2015-12-04	-2.2	57	1020.7	8.5
5	2015-12-05	-5.2	48	1030.3	8.5
6	2015-12-06	-5.4	61	1032.8	5.4
7	2015-12-07	-7.7	73	1033.5	4.1
8	2015-12-08	2.1	66	1028.7	9.4
9	2015-12-09	4.5	79	1023.6	5.4
10	2015-12-10	-0.9	83	1026.1	13.9
11	2015-12-11	-5.4	73	1028.1	10.7
12	2015-12-12	-3.2	76	1027.1	3.5
13	2015-12-13	-5.9	79	1026.3	4.1
14	2015-12-14	-4.8	76	1020	5
15	2015-12-15	-3.6	46	1020.6	10.4
16	2015-12-16	-8.3	58	1027.4	8.7
17	2015-12-17	-9.3	62	1029.2	5.2
18	2015-12-18	-7.7	67	1035.6	6.1
19	2015-12-19	-5.9	64	1033.1	4.3
20	2015-12-20	0.9	67	1023.9	10.4
21	2015-12-21	-3	81	1028.8	7.8
22	2015-12-22	-2.6	86	1027.5	4.4
23	2015-12-23	-2.4	57	1026.5	6.3
24	2015-12-24	-9.9	58	1026.6	6.1
25	2015-12-25	-6.4	73	1017.7	8.1
26	2015-12-26	-16.8	65	1034.4	7.6
27	2015-12-27	-18.2	64	1037.2	4.6
28	2015-12-28	-13.5	62	1034.2	5
29	2015-12-29	-5.2	76	1029.3	5.4
30	2015-12-30	-6.9	75	1031.2	6.3
31	2015-12-31	-	-	-	-
1	2016-01-01	-2.3	74	1020.8	6.3
2	2016-01-02	-5.2	68	1022.5	6.1
3	2016-01-03	-8.8	61	1024.6	6.7
4	2016-01-04	-9	41	1028.8	6.3
5	2016-01-05	-12.3	52	1028	5.9
6	2016-01-06	-11.9	59	1029.7	5.4
7	2016-01-07	-10.2	53	1025.9	5.9
8	2016-01-08	-12.7	60	1026	3.5
9	2016-01-09	-10.2	54	1025.2	6.1
10	2016-01-10	-14.6	52	1033.2	4.4
11	2016-01-11	-15.6	51	1033.6	5.4
12	2016-01-12	-13.3	49	1025	5.4
13	2016-01-13	-12.3	47	1021.1	6.3
14	2016-01-14	-11.4	52	1020.8	5.9
15	2016-01-15	-8.8	62	1023.6	8.1
16	2016-01-16	-10.8	59	1026.6	14.4
17	2016-01-17	-15.2	53	1025	9.3
18	2016-01-18	-18.3	45	1024.8	8.1
19	2016-01-19	-18.7	53	1034.1	6.3
20	2016-01-20	-17.3	57	1037.1	5
21	2016-01-21	-15.1	50	1036.8	8.1
22	2016-01-22	-17.4	37	1040.7	10.7
23	2016-01-23	-20.3	40	1036.8	7.6
24	2016-01-24	-18.3	49	1030.6	5.4
25	2016-01-25	-12.3	47	1026.4	5.9
26	2016-01-26	-11.2	48	1025.9	4.4
27	2016-01-27	-9.3	44	1028.6	6.7
28	2016-01-28	-9.2	41	1034.7	9.4
29	2016-01-29	-12.6	35	1036.6	9.8
30	2016-01-30	-16.8	42	1035.5	5.7
31	2016-01-31	-15.8	47	1035.8	4.4
1	2016-02-01	-12.9	48	1032.3	4.4
2	2016-02-02	-11.6	48	1028.6	5.4
3	2016-02-03	-4.6	31	1026.8	7.6
4	2016-02-04	-8.1	40	1027.1	7.8
5	2016-02-05	-10.5	49	1026.6	4.8
6	2016-02-06	-10.1	54	1026.4	4.1
7	2016-02-07	-3.9	58	1015.8	9.1
8	2016-02-08	-6.8	50	1014.9	3.5
9	2016-02-09	-4.9	52	1022.3	4.6
10	2016-02-10	0.4	43	1020.5	7.2
11	2016-02-11	5.8	69	1017.3	7.6
12	2016-02-12	3.4	79	1018	10.7
13	2016-02-13	-6.3	62	1021.8	18.9
14	2016-02-14	-13.4	51	1025.4	9.8
15	2016-02-15	-7.8	52	1018.3	11.9
16	2016-02-16	-3.7	48	1018.5	8.5
17	2016-02-17	-0.8	49	1017	12.6
18	2016-02-18	-0.6	40	1018.4	11.5
19	2016-02-19	-3.2	33	1028.8	6.7
20	2016-02-20	-5.1	27	1027.2	10.4
21	2016-02-21	-6.1	39	1028.8	5.7
22	2016-02-22	-6.1	60	1030.4	9.8
23	2016-02-23	-11.4	48	1037.2	7.2
24	2016-02-24	-7.6	57	1033	6.1
25	2016-02-25	-6.7	39	1031.5	5.9
26	2016-02-26	-4.2	45	1024.7	7.6
27	2016-02-27	-4.7	46	1026.2	5.4
28	2016-02-28	-5.4	51	1027.3	13
29	2016-02-29	-7	42	1029.7	7.2
1	2016-03-01	0	-	1019.5	11.9
2	2016-03-02	2.3	38	1017.5	8.1
3	2016-03-03	2.9	71	1018.8	7.2
4	2016-03-04	6.7	77	1019.3	8.1
5	2016-03-05	0.4	78	1018.5	5.4
6	2016-03-06	2.9	53	1019.6	5
7	2016-03-07	-2.6	55	1023.2	9.8
8	2016-03-08	-3.6	33	1029.3	13.5
9	2016-03-09	-4.1	33	1030	9.3
10	2016-03-10	-4.7	37	1027.8	10.4
11	2016-03-11	-3.6	48	1022.9	6.1
12	2016-03-12	2.4	37	1019.2	12.6
13	2016-03-13	-2.8	33	1024.6	7.2
14	2016-03-14	2.7	39	1021.6	9.4
15	2016-03-15	8	36	1015.8	15.4
16	2016-03-16	8.5	47	1015.7	13
17	2016-03-17	9	55	1011.1	15.7
18	2016-03-18	8.8	43	1015.3	13
19	2016-03-19	3.9	39	1023.4	8.5
20	2016-03-20	3.9	39	1024.8	6.3
21	2016-03-21	9.8	37	1019.6	18
22	2016-03-22	5.3	44	1024.5	12.2
23	2016-03-23	-1.2	51	1029.2	-
24	2016-03-24	2.9	35	1029.2	9.8
25	2016-03-25	3.5	35	1024.8	6.7
26	2016-03-26	5.4	41	1019.7	6.1
27	2016-03-27	8.7	30	1015.6	6.7
28	2016-03-28	12.3	32	1011.2	11.3
29	2016-03-29	9	32	1015.2	7.6
30	2016-03-30	9.4	25	1014.7	6.7
31	2016-03-31	16.2	34	1007.5	17.6
1	2016-04-01	10	63	1012.6	9.8
2	2016-04-02	8.6	30	1020.4	7.2
3	2016-04-03	8.5	31	1017.6	9.8
4	2016-04-04	13.3	28	1010.4	15.9
5	2016-04-05	10.1	29	1015	7.2
6	2016-04-06	15.4	29	1007.5	18.5
7	2016-04-07	9.6	21	1011.9	11.3
8	2016-04-08	12.3	15	1009.9	23
9	2016-04-09	7.3	13	1016.2	14.4
10	2016-04-10	4.1	24	1021.9	9.8
11	2016-04-11	10.9	20	1015	10.7
12	2016-04-12	8.1	81	1007.3	9.1
13	2016-04-13	10.2	80	1004.9	9.8
14	2016-04-14	8.5	58	1016.5	7.6
15	2016-04-15	15.6	38	1010.5	13.9
16	2016-04-16	11.2	73	1005.5	8.5
17	2016-04-17	4.8	84	1007.3	6.3
18	2016-04-18	7.8	73	1014.3	9.4
19	2016-04-19	11.7	56	1017.1	13.5
20	2016-04-20	14.7	56	1009.9	10.7
21	2016-04-21	16.6	44	1001.8	14.8
22	2016-04-22	12.7	20	1008.8	11.3
23	2016-04-23	10.6	25	1014.5	12.4
24	2016-04-24	17.4	23	1010.1	17
25	2016-04-25	13.1	46	1018.2	10.4
26	2016-04-26	12.9	62	1017.2	10.7
27	2016-04-27	16	38	1012.4	10.7
28	2016-04-28	13.2	32	1013.7	9.8
29	2016-04-29	13.3	50	1007.1	6.7
30	2016-04-30	16.1	59	1003.8	6.7
1	2016-05-01	19.7	62	1003.6	13
2	2016-05-02	17	63	1002.3	15.4
3	2016-05-03	9.1	88	986.6	25.6
4	2016-05-04	11.5	57	1005.9	9.4
5	2016-05-05	14.6	65	1006.7	8.5
6	2016-05-06	16.2	41	1007.2	13
7	2016-05-07	13.8	47	1016.2	7.2
8	2016-05-08	19.1	30	1010.8	15.4
9	2016-05-09	17.9	50	1009.8	6.7
10	2016-05-10	17.3	48	1006.4	6.3
11	2016-05-11	21.6	36	1002.1	16.7
12	2016-05-12	8.7	87	1011.9	6.7
13	2016-05-13	15.6	46	1020.4	11.9
14	2016-05-14	13.1	62	1015.1	9.4
15	2016-05-15	11.6	70	1007.4	7.2
16	2016-05-16	15.9	39	1005.5	7.2
17	2016-05-17	23	38	1009.5	17
18	2016-05-18	21.9	42	1013.7	13.9
19	2016-05-19	21.1	39	1015.6	11.3
20	2016-05-20	21	34	1017.5	11.9
21	2016-05-21	21.6	35	1019.2	7.2
22	2016-05-22	20.8	42	1015	7.2
23	2016-05-23	16.6	73	1008.1	7.2
24	2016-05-24	17.9	60	999.4	14.4
25	2016-05-25	17.7	68	1003.9	9.8
26	2016-05-26	17.4	51	1008.4	7.2
27	2016-05-27	21.6	38	1006.9	13.5
28	2016-05-28	23.6	37	1003.6	17
29	2016-05-29	17.9	25	1005	7.2
30	2016-05-30	22.3	30	1004.8	13
31	2016-05-31	17.4	44	1011	6.3
1	2016-06-01	21.9	40	1010	6.1
2	2016-06-02	24.7	33	1006.6	13.5
3	2016-06-03	23.7	40	1006.1	14.8
4	2016-06-04	21.5	49	1009.3	10.4
5	2016-06-05	23.3	49	1010.4	9.4
6	2016-06-06	23.4	46	1010.6	12.6
7	2016-06-07	18.7	65	1009.5	5
8	2016-06-08	22.9	46	1008.1	7.6
9	2016-06-09	25.2	39	1006.5	11.3
10	2016-06-10	22	60	1005.7	13.9
11	2016-06-11	16.5	93	1007.6	4.1
12	2016-06-12	19.6	71	1004.7	5
13	2016-06-13	21.4	60	1001.4	6.3
14	2016-06-14	19.9	73	1002.5	6.7
15	2016-06-15	19.8	76	999.1	6.7
16	2016-06-16	22.3	68	997.6	7.8
17	2016-06-17	21.7	79	1001.2	7.2
18	2016-06-18	22.4	74	1005	10.4
19	2016-06-19	22.4	67	1004.7	7.6
20	2016-06-20	24.9	64	1003	7.2
21	2016-06-21	23.3	75	1003.2	8.1
22	2016-06-22	23.2	79	1002.9	6.7
23	2016-06-23	21.4	81	1003.2	9.4
24	2016-06-24	21.2	59	1001.4	9.8
25	2016-06-25	20.8	77	1005.6	5.4
26	2016-06-26	23.7	60	1006.2	5.4
27	2016-06-27	23.1	71	1006	5
28	2016-06-28	23.7	67	1007.8	7.2
29	2016-06-29	21.6	83	1005.3	6.7
30	2016-06-30	21.9	86	1003.6	9.3
1	2016-07-01	22.9	71	1003.1	6.3
2	2016-07-02	22.9	63	1005.3	5
3	2016-07-03	25.3	63	1007.9	5.4
4	2016-07-04	26.8	66	1009.2	4.4
5	2016-07-05	24.6	70	1009.8	7.2
6	2016-07-06	25.3	71	1012.3	8.5
7	2016-07-07	25.9	66	1011.8	9.4
8	2016-07-08	26.2	63	1008	9.8
9	2016-07-09	26.8	72	1005	7.2
10	2016-07-10	28.5	67	1002.7	9.3
11	2016-07-11	28	64	999.9	9.8
12	2016-07-12	24.8	78	1000.5	6.7
13	2016-07-13	24.8	68	1004.2	7.2
14	2016-07-14	24.7	52	1005.8	12.6
15	2016-07-15	23.2	70	1002.8	4.4
16	2016-07-16	21.7	83	1003.1	4.6
17	2016-07-17	21.9	81	1006.9	6.3
18	2016-07-18	24.9	69	1008.8	5.7
19	2016-07-19	25.6	68	1010	6.3
20	2016-07-20	25.5	77	1009.9	5.2
21	2016-07-21	22.5	98	1006.2	7.2
22	2016-07-22	24.9	93	1002.3	5
23	2016-07-23	27.7	81	1001.9	8.1
24	2016-07-24	28.1	82	1005.9	6.3
25	2016-07-25	24.4	93	1003.5	8.1
26	2016-07-26	21.2	92	1002.9	3.1
27	2016-07-27	25.4	83	1001.3	4.4
28	2016-07-28	26.9	82	1002.7	6.7
29	2016-07-29	25.4	87	1007	5.7
30	2016-07-30	27.7	81	1009.1	5
31	2016-07-31	24.3	92	1009	5.2
1	2016-08-01	24	88	1009.1	4.1
2	2016-08-02	26.6	82	1008.9	4.6
3	2016-08-03	28.2	78	1009.3	3.5
4	2016-08-04	29.4	79	1009.8	4.4
5	2016-08-05	29.9	68	1008.5	5.4
6	2016-08-06	28.4	70	1005.7	11.7
7	2016-08-07	22.8	84	1009.5	8.1
8	2016-08-08	23.7	62	1009.5	8.1
9	2016-08-09	26.5	65	1007.1	7.6
10	2016-08-10	28.9	74	1006	12.2
11	2016-08-11	29.6	71	1005.4	13.9
12	2016-08-12	29.1	82	1003.5	10.4
13	2016-08-13	28.6	78	1003.6	7.2
14	2016-08-14	25.6	62	1005.9	5.4
15	2016-08-15	23.6	77	1004.6	3.5
16	2016-08-16	25.3	65	1004.1	4.4
17	2016-08-17	25.4	75	1004.1	4.1
18	2016-08-18	22.1	91	1005.7	5
19	2016-08-19	21.6	94	1007.5	6.3
20	2016-08-20	24.9	77	1007.3	6.3
21	2016-08-21	24.9	67	1009.6	6.3
22	2016-08-22	23.9	66	1010.2	6.7
23	2016-08-23	24.4	73	1006.1	3.5
24	2016-08-24	23.8	79	1004.9	6.7
25	2016-08-25	16.8	75	1012	9.3
26	2016-08-26	18.7	60	1013.8	5.4
27	2016-08-27	20.3	60	1010.6	5.2
28	2016-08-28	22.2	54	1009.5	7.2
29	2016-08-29	21.7	53	1007.9	14.8
30	2016-08-30	17	77	998.2	15.4
31	2016-08-31	15.1	96	988.9	11.3
1	2016-09-01	17.2	92	997.7	9.1
2	2016-09-02	21.5	79	1005.4	5.4
3	2016-09-03	21.3	89	1009.8	3.1
4	2016-09-04	22.1	82	1010.8	5.2
5	2016-09-05	22.2	78	1008.1	8.7
6	2016-09-06	21.7	79	1006.7	5.9
7	2016-09-07	20	85	1005.9	3.5
8	2016-09-08	19.9	84	1007.4	4.6
9	2016-09-09	19.9	83	1010.2	7.2
10	2016-09-10	19.8	80	1012.1	5.4
11	2016-09-11	20.1	80	1016	4.6
12	2016-09-12	18.3	90	1017.9	3.5
13	2016-09-13	18.8	82	1017.8	4.1
14	2016-09-14	22.3	78	1015.3	5.9
15	2016-09-15	22	80	1013.5	8.5
16	2016-09-16	20.9	59	1014.9	6.3
17	2016-09-17	18.4	66	1018	9.4
18	2016-09-18	15.7	59	1018.8	6.3
19	2016-09-19	14	67	1019.4	5.2
20	2016-09-20	15.7	63	1019.8	3.5
21	2016-09-21	17.5	59	1019.3	6.1
22	2016-09-22	18.7	66	1015.8	5.7
23	2016-09-23	17.2	92	1013.2	5.4
24	2016-09-24	22.6	63	1010.5	12.2
25	2016-09-25	19.3	63	1016	5
26	2016-09-26	21.3	76	1013.5	6.7
27	2016-09-27	11	81	1023	10.7
28	2016-09-28	9.3	58	1023.5	7.2
29	2016-09-29	12	55	1017	5.9
30	2016-09-30	16.1	64	1014.4	5.4
1	2016-10-01	19.2	56	1013.9	11.7
2	2016-10-02	18.5	70	1011	6.3
3	2016-10-03	12.5	74	1016.4	12.6
4	2016-10-04	10.9	73	1017.3	10.4
5	2016-10-05	8.1	80	1021.3	7.2
6	2016-10-06	9.6	68	1026.8	5
7	2016-10-07	11.4	85	1016	7.6
8	2016-10-08	6.5	64	1019.6	10.7
9	2016-10-09	6.2	59	1022.5	6.7
10	2016-10-10	10.6	72	1018.6	9.1
11	2016-10-11	5.7	65	1024.9	5.7
12	2016-10-12	9.4	65	1022.9	6.3
13	2016-10-13	13.3	82	1019.6	3.5
14	2016-10-14	15.8	71	1020.5	8.7
15	2016-10-15	17.4	64	1021.5	7.6
16	2016-10-16	14.9	79	1016.2	10.4
17	2016-10-17	7.7	56	1022.1	5.2
18	2016-10-18	11.7	61	1017.9	6.7
19	2016-10-19	12.4	65	1020.2	11.3
20	2016-10-20	7.4	52	1024.8	9.8
21	2016-10-21	7.9	64	1020.4	9.1
22	2016-10-22	3.1	67	1026	13.5
23	2016-10-23	3.9	59	1021.7	6.7
24	2016-10-24	8.9	57	1014.6	4.3
25	2016-10-25	10.1	51	1015.4	8.1
26	2016-10-26	1.5	48	1028.6	6.7
27	2016-10-27	6.6	54	1025.4	4.1
28	2016-10-28	2.7	51	1027.9	7.8
29	2016-10-29	0	-	1029.7	5
30	2016-10-30	0.6	68	1028.9	6.7
31	2016-10-31	-4.5	47	1034.7	6.7
1	2016-11-01	-3.1	57	1030.8	5
2	2016-11-02	2.6	55	1022.4	6.7
3	2016-11-03	3.4	59	1016.5	5.4
4	2016-11-04	9.8	77	1006.9	8.1
5	2016-11-05	1.9	61	1024	13.5
6	2016-11-06	1.5	42	1026.9	10.7
7	2016-11-07	-4.2	76	1031.6	10.7
8	2016-11-08	-5.8	70	1035.4	6.1
9	2016-11-09	0.8	56	1027.6	5.4
10	2016-11-10	4.4	75	1012.8	10.4
11	2016-11-11	-	-	-	-
12	2016-11-12	0.6	75	1022	5.9
13	2016-11-13	9.6	55	1014.9	9.1
14	2016-11-14	1.8	39	1023.9	14.8
15	2016-11-15	-2.8	50	1025.7	4.4
16	2016-11-16	1.1	62	1024.4	7.8
17	2016-11-17	6.2	67	1020.2	8.5
18	2016-11-18	5.6	82	1014.6	9.4
19	2016-11-19	-5.6	84	1025.2	9.3
20	2016-11-20	-4.2	66	1029.9	5.4
21	2016-11-21	-8	44	1032.7	10.4
22	2016-11-22	-10.4	52	1035.2	5.9
23	2016-11-23	-9.9	61	1031	4.3
24	2016-11-24	-7.1	57	1027.2	5.2
25	2016-11-25	0.7	55	1023	7.2
26	2016-11-26	0.1	76	1017.7	9.3
27	2016-11-27	-6.6	59	1028.6	8.7
28	2016-11-28	-2.9	58	1032.1	7.2
29	2016-11-29	-1.4	50	1032.6	5.2
30	2016-11-30	0.8	73	1020.7	12.6
1	2016-12-01	-2.8	47	1029.4	9.4
2	2016-12-02	0.3	65	1025.3	5.9
3	2016-12-03	5.8	66	1017.7	9.8
4	2016-12-04	0.6	65	1018.7	10.7
5	2016-12-05	-6.9	50	1026.8	9.1
6	2016-12-06	-3.7	54	1021.8	6.7
7	2016-12-07	-8.8	78	1023.3	4.1
8	2016-12-08	-6.7	82	1018	9.3
9	2016-12-09	-13.6	76	1029.1	3.5
10	2016-12-10	-11.1	75	1030	4.6
11	2016-12-11	-2.1	62	1023.2	6.3
12	2016-12-12	-8.5	83	1027.3	5.7
13	2016-12-13	-10.6	63	1032.5	8.5
14	2016-12-14	-16.3	74	1031.5	4.6
15	2016-12-15	-17.1	79	1032.1	4.1
16	2016-12-16	-8.1	69	1023.1	5.4
17	2016-12-17	-1.6	79	1024.8	4.1
18	2016-12-18	-0.5	87	1024.6	2.4
19	2016-12-19	1.4	86	1025.9	3.1
20	2016-12-20	-0.7	88	1029.6	5.4
21	2016-12-21	-4.7	81	1024.9	13.5
22	2016-12-22	-10.2	77	1021.5	10.7
23	2016-12-23	-14.1	76	1030.9	5.4
24	2016-12-24	-10.2	76	1031.5	5.2
25	2016-12-25	-0.4	64	1028.2	10.7
26	2016-12-26	-11.6	51	1032.8	11.3
27	2016-12-27	-16.6	67	1033.8	4.6
28	2016-12-28	-7.6	44	1030.4	10.4
29	2016-12-29	-12.4	55	1032.6	5.2
30	2016-12-30	-4.6	68	1027.4	6.3
31	2016-12-31	-	-	-	-
1	2017-01-01	1.3	82	1022.5	8.1
2	2017-01-02	-6.5	67	1024.4	7.6
3	2017-01-03	-2.8	78	1022.1	7.2
4	2017-01-04	-4	57	1030	5.4
5	2017-01-05	-5.6	61	1030.5	5
6	2017-01-06	-2.1	58	1025.6	5
7	2017-01-07	-2.8	72	1023	5.4
8	2017-01-08	-5.2	79	1019.6	5.9
9	2017-01-09	-8.1	42	1023.7	6.7
10	2017-01-10	-12.4	42	1028	8.1
11	2017-01-11	-13	50	1024.2	5.9
12	2017-01-12	-11.5	38	1020.4	9.8
13	2017-01-13	-11.7	40	1024.5	7.6
14	2017-01-14	-13.8	55	1035.2	5.9
15	2017-01-15	-13.4	61	1033.7	3.5
16	2017-01-16	-11.3	56	1032.6	6.1
17	2017-01-17	-8.4	65	1031.2	4.3
18	2017-01-18	-12.3	78	1033.1	3.1
19	2017-01-19	-10.7	53	1028.7	10.4
20	2017-01-20	-14.8	57	1030.4	5
21	2017-01-21	-10.4	47	1027	12.2
22	2017-01-22	-15.9	71	1035.1	4.4
23	2017-01-23	-15.3	57	1036.4	6.1
24	2017-01-24	-13.8	58	1036.9	5
25	2017-01-25	-5.2	55	1028.2	7.6
26	2017-01-26	-3.2	51	1021.9	17
27	2017-01-27	-8.7	57	1027.3	6.7
28	2017-01-28	-2.4	77	1022.6	6.7
29	2017-01-29	-10.8	57	1029.7	11.3
30	2017-01-30	-15	62	1033.1	5
31	2017-01-31	-6.6	37	1028.6	11.3
1	2017-02-01	-10	41	1033.4	6.7
2	2017-02-02	-4.6	65	1026.5	6.7
3	2017-02-03	-2.2	59	1021.8	6.3
4	2017-02-04	1.1	77	1017.5	7.2
5	2017-02-05	-2.8	54	1019.3	9.1
6	2017-02-06	-7.9	51	1032.6	6.7
7	2017-02-07	-7.6	56	1030.1	5.2
8	2017-02-08	-6.7	42	1024.5	10.4
9	2017-02-09	-8.9	53	1022.4	9.4
10	2017-02-10	-8.5	46	1025.2	8.1
11	2017-02-11	-8.7	53	1027.9	7.2
12	2017-02-12	-7.3	52	1029.2	4.1
13	2017-02-13	-6.3	54	1034.3	6.3
14	2017-02-14	-2.6	47	1030.4	5.2
15	2017-02-15	4.8	55	1017.4	12.6
16	2017-02-16	-4.2	46	1024.1	13
17	2017-02-17	-7.6	39	1028.3	8.5
18	2017-02-18	-4.8	43	1021.5	6.7
19	2017-02-19	-4.6	60	1014.2	11.3
20	2017-02-20	-10.2	51	1032.5	9.8
21	2017-02-21	-3.7	61	1026.8	6.7
22	2017-02-22	-3.6	62	1019.8	12.2
23	2017-02-23	-8.9	54	1024.8	6.1
24	2017-02-24	-3.8	60	1021.1	5.9
25	2017-02-25	-2.8	60	1021.8	4.6
26	2017-02-26	-1.9	65	1025.6	5.2
27	2017-02-27	3.5	57	1020.7	8.7
28	2017-02-28	2.9	59	1019.6	7.6
1	2017-03-01	-5.1	44	1023.1	8.7
2	2017-03-02	-0.9	50	1015.9	6.1
3	2017-03-03	0.9	43	1018	8.1
4	2017-03-04	1.4	49	1019.3	11.3
5	2017-03-05	-4.3	44	1021.5	8.1
6	2017-03-06	-4.4	31	1020.1	12.2
7	2017-03-07	-4.1	47	1017.3	9.3
8	2017-03-08	-0.5	42	1011.7	9.1
9	2017-03-09	0.3	42	1012.7	7.2
10	2017-03-10	2.6	42	1017.2	5.2
11	2017-03-11	7.6	38	1018.8	10.4
12	2017-03-12	1.9	38	1025	8.1
13	2017-03-13	0.7	41	1024.7	5.4
14	2017-03-14	1.2	41	1026.1	6.1
15	2017-03-15	1.8	43	1023.8	3.5
16	2017-03-16	5.2	38	1020.5	5
17	2017-03-17	8.9	45	1019.4	9.1
18	2017-03-18	5.4	55	1024.8	3.5
19	2017-03-19	6.4	49	1024.2	5.4
20	2017-03-20	1.2	37	1023.4	9.8
21	2017-03-21	3.7	42	1021.3	7.2
22	2017-03-22	3.9	37	1022.2	8.1
23	2017-03-23	3.1	38	1024.9	5.4
24	2017-03-24	3.8	38	1021.6	4.4
25	2017-03-25	5.4	42	1018.7	5.7
26	2017-03-26	4.2	62	1017.7	5.4
27	2017-03-27	4.3	53	1020.4	5.9
28	2017-03-28	8.8	34	1018.1	14.8
29	2017-03-29	9.3	56	1019.1	14.8
30	2017-03-30	7.8	38	1024.3	9.8
31	2017-03-31	5.6	38	1020.6	6.7
1	2017-04-01	6.7	35	1016.4	5.9
2	2017-04-02	11.1	30	1016.6	9.8
3	2017-04-03	14.2	29	1017.4	9.1
4	2017-04-04	17	33	1015.4	12.2
5	2017-04-05	11	53	1012.3	8.1
6	2017-04-06	9.7	79	1013.4	8.1
7	2017-04-07	13.7	59	1012.4	13.9
8	2017-04-08	10	22	1019.2	9.3
9	2017-04-09	9.5	24	1017.5	7.2
10	2017-04-10	14.7	23	1009.5	15.4
11	2017-04-11	8.1	17	1014.5	13.9
12	2017-04-12	6.5	18	1014.9	9.3
13	2017-04-13	15.4	25	1006.2	16.7
14	2017-04-14	14.4	57	1003.9	12.2
15	2017-04-15	16.8	49	1008.5	9.8
16	2017-04-16	16.7	31	1008.8	8.7
17	2017-04-17	15.2	66	996.9	13.3
18	2017-04-18	10.6	39	1000.5	11.9
19	2017-04-19	11.8	43	1008.2	10.2
20	2017-04-20	11.4	52	1009.7	11.3
21	2017-04-21	14.4	33	1011.3	8.1
22	2017-04-22	17.8	23	1007.5	16.7
23	2017-04-23	6.9	75	1012.1	8.5
25	2017-04-24	7.9	72	1014.5	5
26	2017-04-25	11.1	35	1018.7	8.1
27	2017-04-26	11.1	36	1015.6	9.1
28	2017-04-27	15.4	29	1004.5	9.1
29	2017-04-28	13.1	34	1002.2	8.1
30	2017-04-29	21.6	20	999.9	15.7
31	2017-04-30	14.8	28	1013.1	10.2
1	2017-05-01	17.9	25	1016.2	6.1
2	2017-05-02	20.7	24	1017	13.3
3	2017-05-03	21.2	38	1015.8	13.9
4	2017-05-04	15	86	1013.9	9.4
5	2017-05-05	11.3	66	1009.8	13.9
6	2017-05-06	12.1	23	1011.2	17.6
7	2017-05-07	17.5	30	1008	13.9
8	2017-05-08	22.2	36	1007.9	6.3
9	2017-05-09	17.6	55	1008	14.4
10	2017-05-10	19.4	49	1005	14.4
11	2017-05-11	16.7	65	1005.9	9.8
12	2017-05-12	16.1	36	1004.8	9.1
13	2017-05-13	15.9	40	1005.2	13
14	2017-05-14	13.8	64	1010.8	13
15	2017-05-15	15.2	66	1011.5	7.2
16	2017-05-16	18.4	45	1006.5	6.7
17	2017-05-17	23.5	42	1005.8	12.6
18	2017-05-18	25.9	45	1005.4	20.7
19	2017-05-19	26.7	45	1009.3	13.5
20	2017-05-20	24.1	42	1011.3	10.4
21	2017-05-21	21.4	46	1012.5	9.8
22	2017-05-22	15.5	72	1013.4	8.1
23	2017-05-23	16.1	59	1011	6.3
24	2017-05-24	19.9	44	1007.2	9.4
25	2017-05-25	13.7	47	1012.2	12.4
26	2017-05-26	17.1	41	1009.9	5.9
27	2017-05-27	22.4	30	1006.7	6.7
28	2017-05-28	23.2	29	1009.1	8.5
29	2017-05-29	16.9	58	1010	9.1
30	2017-05-30	20.8	59	1004.4	7.2
31	2017-05-31	18.5	54	1000.6	8.7
32	2017-06-01	18.4	37	1004.7	9.4
1	2017-06-02	17	46	1008	5.4
2	2017-06-03	18.3	50	1008.7	5.7
3	2017-06-04	19.6	44	1010.9	7.2
4	2017-06-05	23.5	34	1012.5	5
5	2017-06-06	17.6	68	1009	8.5
6	2017-06-07	19.6	62	1004.5	10.7
7	2017-06-08	24.1	45	1001.6	7.2
8	2017-06-09	16.9	28	1006.1	9.8
9	2017-06-10	18.8	36	1009.1	7.8
10	2017-06-11	20.4	44	1012	8.5
11	2017-06-12	20.8	44	1013.4	5.7
12	2017-06-13	23.3	37	1011.4	6.3
13	2017-06-14	24.7	46	1005.2	11.7
14	2017-06-15	29.7	34	1003.6	5.4
15	2017-06-16	29.1	39	1003.7	7.6
16	2017-06-17	29	42	1003.4	13.5
17	2017-06-18	24.9	59	1004.3	7.2
18	2017-06-19	21	77	1003.7	9.1
19	2017-06-20	21.2	75	1003	7.2
20	2017-06-21	22.6	66	1005.7	5.4
21	2017-06-22	23.1	64	1008.3	5
22	2017-06-23	22.7	74	1006.1	5
23	2017-06-24	21.4	81	1002.9	5.2
24	2017-06-25	22.8	82	1003.5	4.1
25	2017-06-26	25.9	66	1006.1	6.1
26	2017-06-27	25.8	63	1007.3	7.6
27	2017-06-28	26.4	60	1008.2	8.5
28	2017-06-29	26.2	60	1006	11.7
29	2017-06-30	26.7	66	1002.9	9.8
30	2017-07-01	27	69	1002.7	10.7
1	2017-07-02	24.1	77	1004.2	5
2	2017-07-03	25.5	62	1004.9	6.3
3	2017-07-04	26.7	55	1006.6	7.6
4	2017-07-05	28.3	51	1008.2	5.9
5	2017-07-06	29.3	51	1005.6	7.8
6	2017-07-07	25.1	88	998.7	7.6
7	2017-07-08	28.8	66	999.6	10.7
8	2017-07-09	25.8	76	999.4	8.5
9	2017-07-10	26.3	81	998.1	10.4
10	2017-07-11	29.1	61	1002	10.7
11	2017-07-12	28.9	68	1002.2	10.7
12	2017-07-13	29.6	72	1000.5	12.2
13	2017-07-14	25.3	86	1004.1	10.2
14	2017-07-15	27.8	77	1007.3	5
15	2017-07-16	28.4	76	1008.8	10.7
16	2017-07-17	28.4	74	1007.6	13.5
17	2017-07-18	28.7	75	1005.4	12.2
18	2017-07-19	27.2	79	1003	12.4
19	2017-07-20	25.7	86	1002.1	10.7
20	2017-07-21	24.9	66	1008.6	7.6
21	2017-07-22	23.2	86	1007.1	5
22	2017-07-23	24.9	79	1003.8	3.1
23	2017-07-24	25.2	64	1005.7	8.1
24	2017-07-25	23.5	51	1008.1	8.7
25	2017-07-26	23.9	65	1005.4	4.3
26	2017-07-27	24.6	78	1007.7	6.3
27	2017-07-28	22.6	70	1011	8.1
28	2017-07-29	25.2	66	1006.4	5
29	2017-07-30	25.9	62	1005.4	6.7
30	2017-07-31	26.7	65	1007.5	7.2
31	2017-08-01	27.3	74	1007.5	8.1
1	2017-08-02	26.7	89	1003.4	5.4
2	2017-08-03	25.9	88	999.3	9.1
3	2017-08-04	26.9	83	1002	5.2
4	2017-08-05	26.4	85	1001.7	5.4
5	2017-08-06	23.8	89	999.2	4.6
6	2017-08-07	23	92	999.5	3.5
7	2017-08-08	24.8	79	998.2	3.5
8	2017-08-09	24.7	84	998.1	5.4
9	2017-08-10	23.9	88	1001.5	4.1
10	2017-08-11	27.1	76	1006.1	5.4
11	2017-08-12	26.3	77	1009.3	6.7
12	2017-08-13	27.6	69	1008.8	3.1
13	2017-08-14	24.2	88	1006.7	4.1
14	2017-08-15	23.8	88	1005.5	5.4
15	2017-08-16	24.2	85	1006.4	3.1
16	2017-08-17	22.4	94	1008.2	4.1
17	2017-08-18	23	92	1010.4	2.8
18	2017-08-19	24.4	87	1010.5	3.1
19	2017-08-20	25.6	79	1006.4	3.1
20	2017-08-21	27	77	1005.5	5.7
21	2017-08-22	27.6	80	1009.4	6.7
22	2017-08-23	22.1	92	1006	6.3
23	2017-08-24	21.8	68	1006.4	5
24	2017-08-25	20.2	54	1008.4	9.1
25	2017-08-26	19.8	58	1013.4	5
26	2017-08-27	20.3	75	1011.9	12.2
27	2017-08-28	15.2	62	1015.9	6.7
28	2017-08-29	16.3	47	1014.7	8.5
29	2017-08-30	16.2	49	1013.4	5.9
30	2017-08-31	18.2	53	1012.9	5
31	2017-09-01	17.2	87	1013	2.8
1	2017-09-02	20	70	1013.2	3.1
2	2017-09-03	21.7	72	1013	5.4
3	2017-09-04	22.9	73	1010.5	9.1
4	2017-09-05	20.3	86	1007	8.7
5	2017-09-06	19.1	77	1006.1	4.4
6	2017-09-07	22.6	63	1006.1	6.3
7	2017-09-08	19.1	87	1010.8	4.4
8	2017-09-09	20.6	79	1011.9	5.4
9	2017-09-10	22.6	76	1010.1	5.9
10	2017-09-11	16	57	1012.2	4.1
11	2017-09-12	15	62	1017.9	6.3
12	2017-09-13	17.1	62	1020.2	4.4
13	2017-09-14	19.6	58	1020	6.3
14	2017-09-15	20.1	70	1017.1	5
15	2017-09-16	21.3	65	1012	9.1
16	2017-09-17	18	64	1008	5
17	2017-09-18	21.4	62	1003.3	10.4
18	2017-09-19	16.1	55	1009.5	6.7
19	2017-09-20	15.8	76	1013.6	3.1
20	2017-09-21	21.6	57	1008.5	10.7
21	2017-09-22	14.1	92	1009.3	2.8
22	2017-09-23	20.7	50	1010.5	9.4
23	2017-09-24	17.2	61	1013.7	5
24	2017-09-25	19.9	73	1012.4	6.3
25	2017-09-26	12	88	1016.3	8
26	2017-09-27	11.7	55	1013.7	5.9
27	2017-09-28	9.1	46	1012.6	8.7
28	2017-09-29	11.2	47	1013.9	7.2
29	2017-09-30	19.8	54	1013.8	9.4
30	2017-10-01	15.6	37	1017.4	8.1
1	2017-10-02	7.3	50	1023.4	7.8
2	2017-10-03	7.8	45	1027.8	5.9
3	2017-10-04	8.5	50	1025.4	4.1
4	2017-10-05	14.8	63	1019.8	10.7
5	2017-10-06	16.1	66	1017.4	11.3
6	2017-10-07	17.1	76	1020.1	8
7	2017-10-08	17.3	81	1022.4	7.2
8	2017-10-09	9.4	92	1025.9	13
9	2017-10-10	8.3	77	1023.9	10.4
10	2017-10-11	6.6	55	1025.8	6.7
11	2017-10-12	7.3	61	1022	4.6
12	2017-10-13	8.4	53	1022.9	8.7
13	2017-10-14	5.8	52	1029.8	4.8
14	2017-10-15	5.3	87	1030.6	4.3
15	2017-10-16	4.6	67	1031.3	4.1
16	2017-10-17	8	49	1028.5	5.9
17	2017-10-18	8.8	58	1021.5	5.4
18	2017-10-19	9.3	78	1019.8	6.5
19	2017-10-20	14.1	72	1017.7	9.8
20	2017-10-21	7	43	1024.6	13.9
21	2017-10-22	5.7	30	1023.5	13
22	2017-10-23	2.3	39	1025.1	9.1
23	2017-10-24	4.7	44	1024.4	5
24	2017-10-25	10.6	72	1022.8	6.3
25	2017-10-26	12.5	76	1018.6	7.2
26	2017-10-27	13.1	71	1018.3	7.2
27	2017-10-28	9.5	34	1026.5	12.8
28	2017-10-29	1.3	40	1028.4	11.5
29	2017-10-30	4.5	41	1023.8	6.7
30	2017-10-31	12.2	45	1016	14.4
1	2017-11-01	7.8	42	1018.5	5
2	2017-11-02	2.9	73	1022.5	10.4
3	2017-11-03	-1.2	55	1031.7	9.8
4	2017-11-04	2.8	53	1026.8	8.7
5	2017-11-05	10.9	56	1020.2	14.4
6	2017-11-06	11.8	60	1016.3	9.8
7	2017-11-07	10.8	51	1018	13.5
8	2017-11-08	1.9	49	1025.3	7.2
9	2017-11-09	9.3	48	1016.6	10.4
10	2017-11-10	4	41	1020.3	13.9
11	2017-11-11	-0.2	54	1022.5	5.9
12	2017-11-12	7.3	63	1014	11.3
13	2017-11-13	5.2	31	1015.5	12.6
14	2017-11-14	-1.3	27	1021.2	12.6
15	2017-11-15	-5.6	40	1024.9	8.5
16	2017-11-16	0.4	49	1020.9	4.4
17	2017-11-17	-4.3	39	1027.7	15.7
18	2017-11-18	-8.1	38	1028.5	7.6
19	2017-11-19	-7	42	1028	5.4
20	2017-11-20	-5.7	51	1026.4	5.9
21	2017-11-21	3.3	45	1017.8	11.3
22	2017-11-22	-1.2	30	1020	8.5
23	2017-11-23	-4.2	29	1021.1	7.6
24	2017-11-24	-6.3	46	1022.5	5.7
25	2017-11-25	-3	44	1022	6.7
26	2017-11-26	-8.7	44	1029.8	5
27	2017-11-27	3	50	1018.1	12.6
28	2017-11-28	-2.1	34	1026.9	12.2
29	2017-11-29	-11.1	32	1035.3	6.7
30	2017-11-30	-12.2	38	1031.8	4.4
1	2017-12-01	-6.4	45	1026.6	4.4
2	2017-12-02	0.6	55	1021.8	12.6
3	2017-12-03	-7.9	39	1028.9	6.7
4	2017-12-04	-10.2	41	1026.3	6.7
5	2017-12-05	-8.8	49	1019.4	5.4
6	2017-12-06	-5.1	56	1021.9	5.4
7	2017-12-07	-9.7	55	1028.9	7.6
8	2017-12-08	-6.8	57	1020.6	5.9
9	2017-12-09	-0.9	54	1013.3	9.4
10	2017-12-10	-8.7	33	1022	13.9
11	2017-12-11	-14.1	35	1030.9	9.3
12	2017-12-12	-16.6	45	1034.3	5
13	2017-12-13	-15.1	51	1038.1	3.5
14	2017-12-14	-9.2	45	1031	4.1
15	2017-12-15	-8.7	44	1030	6.7
16	2017-12-16	-12.5	41	1031.1	9.8
17	2017-12-17	-9.4	47	1025.7	5.9
18	2017-12-18	-6.5	40	1028.9	11.3
19	2017-12-19	-10.1	40	1030	5
20	2017-12-20	-7.2	54	1028.5	3.5
21	2017-12-21	-2.3	60	1023	7.2
22	2017-12-22	-4.7	66	1022.9	4.1
23	2017-12-23	-3.3	42	1020.4	6.3
24	2017-12-24	-7.3	44	1022.7	9.1
25	2017-12-25	-7.1	36	1024.9	12.6
26	2017-12-26	-14.1	37	1032.3	6.3
27	2017-12-27	-9.1	35	1030.7	5
28	2017-12-28	-3.6	57	1028.4	5
29	2017-12-29	-5.6	43	1030.8	7.2
30	2017-12-30	-7.7	51	1026.7	2.2
31	2017-12-31	-	-	-	-
