# Supplementary material for: Risk of temperature, humidity and concentrations of air pollutants on the hospitalization of AECOPD
Source: PLoS One. 2019 Nov 26;14(11):e0225307. doi: 10.1371/journal.pone.0225307 (PMC6879126; doi:10.1371/journal.pone.0225307)
Supplement: S3 File — (TXT) [file pone.0225307.s003.txt]

rm(list = ls())
##
# This is S3 file, which was used for visaulization.
##
library(readxl)
library(nlme)
library(mgcv)
library(Hmisc)
library(splines)
library(tsModel)
library(openxlsx)
setwd("D:\\T")
b1<-read.csv("total.csv" )# sheet=i
#label<-c("","","","*","*","")
pd <- position_dodge(0.4)
p  <-ggplot(b1, aes(x=b1$Lag, y=b1$RR,colour=b1$cat,label =b1$P_S,shape=b1$cat ),position =pd) + geom_point(position =pd,size=3,shape=3)
p<-p+geom_errorbar(aes(ymin=b1$Left, ymax=b1$Right), width=.6,position = pd) 
p
p1<-p+labs(x="Lag Day\n (d)", y="RR and 95%CI")
p1
p1<-p1+ theme(plot.title = element_text(hjust = 0.4),axis.title= element_text(size=13),axis.text=element_text(size=15))
p1
p1  <-p1+theme(legend.title=element_blank( ),axis.text.y= element_text(size=13),axis.text.x= element_text(size=13))
p1

p1<-p1  + theme(panel.grid.major =element_blank(), panel.grid.minor = element_blank(),panel.background = element_blank(),axis.line = element_line(colour = "black"))
p1<-p1+geom_hline(aes(yintercept=1), colour="#990000", linetype="dashed")
p1
